# Supplementary material for: Near-term pathways for decarbonizing global concrete production
Source: Nat Commun. 2023 Jul 29;14:4574. doi: 10.1038/s41467-023-40302-0 (PMC10387082; doi:10.1038/s41467-023-40302-0)
Supplement: Supplementary file 4 — Supplementary Data 1 [file 41467_2023_40302_MOESM4_ESM.xlsx]

## Sheet: Cover sheet
Supplementary Information for
Near-term pathways for decarbonizing global concrete production
Josefine Olsson, Sabbie A. Miller, Mark G. Alexander
Corresponding Author: sabmil@ucdavis.edu
This spreadsheet includes:
Datasheet 1	Figure 2
Datasheet 2	Figure 3
Datasheet 3	Figure 4
Datasheet 4	Figure S1
Datasheet 5	Figure S2

## Sheet: Datasheet 1
Data used in Fig. 2.
Clinker and binder content per cubic meter concrete [kg/m3]						GHG emissions per cubic meter concrete [kg CO2e/m3]
Clinker			Binder			Production: Baseline			Production: Kiln efficiency			Production: Gas thermal			Production: Wind			Production: All
20 MPa	35 MPa	50 MPa	20 MPa	35 MPa	50 MPa	20 MPa	35 MPa	50 MPa	20 MPa	35 MPa	50 MPa	20 MPa	35 MPa	50 MPa	20 MPa	35 MPa	50 MPa	20 MPa	35 MPa	50 MPa
250	160	70	250	400	350	226.818	238.24	189.268	223.54	236.142	188.351	193.069	216.641	179.819	213.366	229.631	185.502	177.667	206.784	175.506
200	180	350	230	450	350	183.254	266.378	318.446	180.632	264.018	313.857	156.255	242.078	271.198	172.493	256.693	299.614	143.934	230.989	249.636
200	350	210	250	350	350	183.104	313.53	245.083	180.482	308.941	242.33	156.105	266.281	216.734	172.343	294.698	233.784	143.784	244.719	203.797
200	280	80	265	350	400	182.988	252.35	216.373	180.366	248.678	215.324	155.989	214.55	205.574	172.227	237.284	212.069	143.668	197.301	200.645
200	280	400	285	375	400	182.869	252.166	360.089	180.247	248.495	354.845	155.87	214.367	306.091	172.108	237.101	338.567	143.549	197.118	281.449
200	280	320	300	400	400	182.741	252.008	318.184	180.119	248.336	313.988	155.742	214.209	274.985	171.98	236.942	300.966	143.421	196.959	255.271
200	280	240	315	420	400	182.634	251.861	278.212	180.012	248.19	275.065	155.635	214.062	245.813	171.873	236.795	265.298	143.314	196.812	231.027
200	320	360	400	370	450	197.648	287.152	356.303	195.025	282.956	351.583	170.648	243.953	307.704	186.886	269.934	336.933	158.327	224.239	285.526
184.5	320	225	410	505	500	170.158	286.297	269.16	167.739	282.102	266.209	145.251	243.098	238.785	160.231	269.079	257.053	133.885	223.385	224.924
112	400	400	280	400	400	126.776	369.641	378.395	125.307	364.397	373.15	111.656	315.643	324.396	120.749	348.119	356.872	104.756	291	299.754
112	180	340	560	400	400	124.462	197.96	327.955	122.993	195.6	323.497	109.342	173.66	282.056	118.436	188.275	309.661	102.442	162.571	261.11
180	307.5	389.5	300	410	410	167.066	277.567	349.181	164.706	273.535	344.074	142.766	236.055	296.599	157.381	261.021	328.223	131.677	217.112	272.604
111	225.5	461	444	410	461	106.369	205.97	411.527	104.913	203.014	405.482	91.384	175.528	349.293	100.396	193.837	386.722	84.5458	161.636	320.893
111	186	317	444.8	372	452.9	106.637	241.434	285.8	105.182	238.995	281.644	91.6525	216.325	243.006	100.665	231.426	268.743	84.8143	204.866	223.477
199.75	340	410	235	340	410	188.048	307.602	371.693	185.429	303.144	366.317	161.083	261.703	316.344	177.3	289.308	349.632	148.777	240.757	291.086
199.5	272	317	285	340	528	191.451	250.317	303.292	188.836	246.751	299.136	164.52	213.598	260.498	180.717	235.682	286.236	152.229	196.841	240.97
170.5	136	376	310	340	622	167.574	144.53	368.656	165.339	142.747	363.726	144.557	126.17	317.897	158.4	137.212	348.425	134.054	117.792	294.734
199.75	340	267.4	235	340	382	188.048	307.602	416.984	185.429	303.144	413.478	161.083	261.703	380.886	177.3	289.308	402.597	148.777	240.757	364.413
185.25	272	369	285	340	410	175.731	253.741	339.288	173.302	250.174	334.45	150.722	217.022	289.474	165.763	239.105	319.434	139.31	200.265	266.742
201.5	204	301.75	310	340	355	188.515	200.506	300.904	185.873	197.831	296.948	161.313	172.966	254.496	177.673	189.529	282.769	148.9	160.399	234.007
195.25	219	319.5	355	365	355	183.172	211.112	307.102	180.612	208.24	302.913	156.814	181.548	260.189	172.667	199.328	288.645	144.786	168.056	239.24
176	248	337.25	317	450.95	355	163.446	225.976	315.914	161.138	222.725	311.492	139.686	192.497	268.495	153.976	212.632	297.135	128.844	177.219	247.086
180	202	337.25	396	448.4	355	166.396	185.812	313.242	164.036	183.163	308.82	142.096	158.542	267.715	156.711	174.943	295.096	131.007	146.098	246.938
180	248		468	451		176.335	226.234		173.975	222.983		152.035	192.755		166.649	212.89		140.946	177.477
176	285		246	285		163.585	262.154		161.277	258.418		139.826	223.68		154.115	246.819		128.983	206.123
180	310		396	310		166.429	282.52		164.069	278.455		142.129	240.671		156.744	265.84		131.04	221.573
176	301.75		458	355		167.164	275.444		164.856	271.488		143.404	234.709		157.694	259.208		132.562	216.12
176	248.5		528	355		173.688	233.123		171.38	229.865		149.929	199.576		164.218	219.752		139.086	184.267
171	225.5		285	410		171.307	222.894		169.065	219.938		148.223	192.453		162.106	210.761		137.688	178.561
188	266.25		235	355		180.447	244.687		177.982	241.196		155.068	208.744		170.331	230.361		143.486	192.342
175	252		250	612		190.395	263.204		188.101	259.9		166.771	229.185		180.979	249.645		155.99	213.66
210	246		255	598		209.706	244.76		206.952	241.534		181.356	211.55		198.406	231.523		168.419	196.396
250	317		250	387		227.84	288.836		224.562	284.679		194.091	246.041		214.389	271.779		178.69	226.513
245	377		245	649		223.506	402.014		220.293	397.071		190.431	351.12		210.323	381.729		175.338	327.895
	238			340			304.655			301.535			272.526			291.849			257.864
	246			410			243.624			240.399			210.415			230.388			195.26
	248.5			355			242.051			238.792			208.504			228.68			193.195
	279			310			258.288			254.63			220.624			243.276			203.436
	242.25			285			243.405			240.229			206.148			228.846			189.699
	256.5			285			249.74			246.377			212.077			234.923			195.259
	270.75			285			255.678			252.128			217.61			240.602			200.422
	270.75			285			253.401			249.851			216.851			238.833			200.171
	245			630			364.759			361.547			331.685			351.577			316.592
	210			480			292.298			289.544			263.948			280.998			251.011
	210			420			270.304			267.551			241.955			259.005			229.018
	245			350			262.088			258.876			229.014			248.906			213.921
	350			350			314.501			309.912			267.252			295.668			245.69
	400			400			357.822			352.578			303.823			336.3			279.181

## Sheet: Datasheet 2
	Data used in Fig. 3.
	GHG emissions per structural member [kg CO2e]
	ACI 318: Column	Compressive strength [MPa]																						EC2: Column	Compressive strength [MPa]																						IS: Column	Compressive strength [MPa]
		20	21	22	23	24	25	26	27	28	29	30	31	32	33	34	35	36	37	38	39	40			20	21	22	23	24	25	26	27	28	29	30	31	32	33	34	35	36	37	38	39	40			20	21
Reinforcement ratio	0.01	90.2159	87.7242	85.4571	83.3878	81.4935	79.7551	78.1563	76.6829	75.323	74.0658	72.9024	71.8245	70.8251	69.8981	69.0379	68.2395	67.4987	66.8115	66.1744	65.5843	65.0384	Reinforcement ratio	0.0047619	92.5175	90.0778	87.862	85.8425	83.9965	82.3046	80.7501	79.3191	77.9994	76.7804	75.6531	74.6095	73.6425	72.746	71.9146	71.1435	70.4283	69.7652	69.1509	68.5823	68.0566	Reinforcement ratio	0.008	112.211	109.151
	0.0135	91.2383	88.7208	86.4282	84.3339	82.4153	80.6533	79.0317	77.5363	76.1551	74.8775	73.6943	72.5974	71.5798	70.6352	69.758	68.9433	68.1868	67.4844	66.8328	66.2286	65.6691		0.00652381	94.4499	91.8981	89.5806	87.4684	85.5376	83.7677	82.1415	80.6441	79.2628	77.9867	76.8062	75.7128	74.6993	73.7593	72.8869	72.0773	71.3258	70.6285	69.9818	69.3825	68.8278		0.0106	113.216	110.144
	0.017	92.2607	89.7174	87.3993	85.28	83.3371	81.5515	79.9071	78.3897	76.9872	75.6891	74.4862	73.3703	72.3344	71.3722	70.4781	69.6471	68.8749	68.1574	67.4911	66.8729	66.2998		0.00828571	96.3822	93.7185	91.2992	89.0943	87.0786	85.2308	83.5328	81.969	80.5263	79.193	77.9592	76.8162	75.7562	74.7725	73.8593	73.0111	72.2233	71.4918	70.8127	70.1828	69.599		0.0132	114.221	111.137
	0.0205	93.2831	90.7139	88.3704	86.2261	84.2589	82.4498	80.7825	79.243	77.8193	76.5007	75.2781	74.1432	73.0891	72.1093	71.1982	70.351	69.563	68.8304	68.1495	67.5172	66.9305		0.0100476	98.3146	95.5388	93.0178	90.7202	88.6197	86.694	84.9241	83.294	81.7898	80.3993	79.1123	77.9195	76.8131	75.7858	74.8316	73.9449	73.1209	72.3551	71.6436	70.9831	70.3703		0.0158	115.226	112.13
	0.024	94.3054	91.7105	89.3415	87.1723	85.1807	83.348	81.6579	80.0964	78.6514	77.3123	76.07	74.9161	73.8437	72.8463	71.9184	71.0548	70.2511	69.5033	68.8079	68.1615	67.5612		0.0118095	100.247	97.3591	94.7364	92.3461	90.1607	88.1571	86.3154	84.619	83.0532	81.6056	80.2654	79.0229	77.8699	76.7991	75.8039	74.8787	74.0184	73.2183	72.4745	71.7833	71.1415		0.0184	116.232	113.123
	0.0275	95.3278	92.7071	90.3126	88.1184	86.1025	84.2462	82.5333	80.9497	79.4835	78.1239	76.8619	75.6891	74.5984	73.5834	72.6385	71.7586	70.9392	70.1763	69.4662	68.8058	68.1919		0.0135714	102.179	99.1794	96.455	93.972	91.7018	89.6202	87.7068	85.9439	84.3167	82.8119	81.4184	80.1263	78.9268	77.8124	76.7763	75.8126	74.9159	74.0816	73.3054	72.5836	71.9127		0.021	117.237	114.116
	0.031	96.3502	93.7036	91.2837	89.0645	87.0244	85.1444	83.4087	81.8031	80.3156	78.9356	77.6538	76.462	75.353	74.3204	73.3586	72.4624	71.6273	70.8493	70.1246	69.4501	68.8227		0.0153333	104.112	101	98.1736	95.5979	93.2429	91.0833	89.0981	87.2689	85.5801	84.0182	82.5715	81.2296	79.9836	78.8256	77.7486	76.7464	75.8134	74.9449	74.1363	73.3839	72.6839		0.0236	118.242	115.109
	0.0345	97.3725	94.7002	92.2548	90.0107	87.9462	86.0427	84.2841	82.6564	81.1477	79.7472	78.4457	77.2349	76.1076	75.0575	74.0787	73.1662	72.3154	71.5222	70.783	70.0944	69.4534		0.0170952	106.044	102.82	99.8922	97.2238	94.7839	92.5465	90.4894	88.5939	86.8436	85.2245	83.7246	82.333	81.0405	79.8389	78.7209	77.6802	76.711	75.8082	74.9672	74.1841	73.4552		0.0262	119.247	116.102
	0.038	98.3949	95.6968	93.2258	90.9568	88.868	86.9409	85.1595	83.5098	81.9798	80.5588	79.2375	78.0078	76.8623	75.7946	74.7988	73.87	73.0035	72.1952	71.4414	70.7386	70.0841		0.0188571	107.976	104.64	101.611	98.8497	96.325	94.0096	91.8807	89.9188	88.107	86.4308	84.8776	83.4363	82.0974	80.8522	79.6933	78.614	77.6085	76.6714	75.7981	74.9844	74.2264		0.0288	120.252	117.095
	0.0415	99.4173	96.6933	94.1969	91.9029	89.7898	87.8391	86.0349	84.3632	82.8119	81.3704	80.0294	78.7807	77.6169	76.5316	75.519	74.5739	73.6916	72.8682	72.0997	71.3829	70.7148		0.020619	109.909	106.461	103.329	100.476	97.866	95.4727	93.2721	91.2438	89.3705	87.6372	86.0307	84.5397	83.1542	81.8654	80.6656	79.5478	78.506	77.5347	76.6291	75.7847	74.9976		0.0314	121.257	118.087
	0.045	100.44	97.6899	95.168	92.849	90.7116	88.7373	86.9103	85.2165	83.644	82.182	80.8213	79.5536	78.3716	77.2687	76.2391	75.2777	74.3797	73.5411	72.7581	72.0272	71.3455		0.022381	111.841	108.281	105.048	102.102	99.4071	96.9358	94.6634	92.5688	90.634	88.8435	87.1837	85.6431	84.2111	82.8787	81.6379	80.4817	79.4036	78.398	77.46	76.5849	75.7688		0.034	122.262	119.08
	0.0485	101.462	98.6865	96.1391	93.7952	91.6334	89.6356	87.7857	86.0699	84.4761	82.9937	81.6132	80.3265	79.1262	78.0057	76.9592	75.9815	75.0679	74.2141	73.4165	72.6715	71.9762		0.0241429	113.774	110.101	106.767	103.727	100.948	98.399	96.0547	93.8937	91.8974	90.0498	88.3368	86.7464	85.2679	83.892	82.6103	81.4155	80.3011	79.2613	78.2909	77.3852	76.5401		0.0366	123.267	120.073
	0.052	102.484	99.683	97.1102	94.7413	92.5553	90.5338	88.6611	86.9232	85.3082	83.8053	82.4051	81.0995	79.8809	78.7428	77.6793	76.6853	75.756	74.8871	74.0748	73.3158	72.6069		0.0259048	115.706	111.922	108.485	105.353	102.489	99.8621	97.446	95.2187	93.1609	91.2561	89.4899	87.8498	86.3248	84.9052	83.5826	82.3493	81.1986	80.1246	79.1218	78.1854	77.3113		0.0392	124.272	121.066
	0.0555	103.507	100.68	98.0813	95.6874	93.4771	91.432	89.5365	87.7766	86.1403	84.6169	83.197	81.8724	80.6355	79.4798	78.3995	77.3891	76.4441	75.56	74.7332	73.9601	73.2376		0.0276667	117.638	113.742	110.204	106.979	104.03	101.325	98.8374	96.5436	94.4243	92.4624	90.6429	88.9531	87.3817	85.9185	84.5549	83.2831	82.0961	80.9878	79.9527	78.9857	78.0825		0.0418	125.277	122.059
	0.059	104.529	101.676	99.0524	96.6336	94.3989	92.3302	90.4119	88.6299	86.9724	85.4285	83.9889	82.6453	81.3902	80.2169	79.1196	78.0929	77.1322	76.233	75.3916	74.6044	73.8683		0.0294286	119.571	115.562	111.923	108.605	105.571	102.788	100.229	97.8686	95.6878	93.6687	91.796	90.0565	88.4385	86.9318	85.5273	84.2169	82.9937	81.8511	80.7836	79.786	78.8537		0.0444	126.282	123.052
	0.0625	105.552	102.673	100.023	97.5797	95.3207	93.2285	91.2873	89.4833	87.8045	86.2401	84.7808	83.4182	82.1448	80.9539	79.8397	78.7967	77.8203	76.906	76.05	75.2487	74.499		0.0311905	121.503	117.383	113.641	110.231	107.112	104.251	101.62	99.1936	96.9512	94.875	92.9491	91.1599	89.4954	87.9451	86.4996	85.1508	83.8912	82.7144	81.6145	80.5862	79.625		0.047	127.287	124.045
	0.066	106.574	103.669	100.995	98.5258	96.2425	94.1267	92.1627	90.3367	88.6366	87.0518	85.5727	84.1911	82.8994	81.691	80.5598	79.5006	78.5084	77.579	76.7083	75.893	75.1297		0.0329524	123.435	119.203	115.36	111.857	108.653	105.715	103.011	100.519	98.2147	96.0813	94.1021	92.2632	90.5522	88.9583	87.4719	86.0846	84.7887	83.5777	82.4454	81.3865	80.3962		0.0496	128.293	125.038
	0.0695	107.596	104.666	101.966	99.4719	97.1643	95.0249	93.0381	91.19	89.4687	87.8634	86.3646	84.964	83.6541	82.4281	81.2799	80.2044	79.1965	78.2519	77.3667	76.5373	75.7604		0.0347143	125.368	121.023	117.078	113.483	110.194	107.178	104.403	101.844	99.4782	97.2876	95.2552	93.3666	91.6091	89.9716	88.4443	87.0184	85.6863	84.4409	83.2763	82.1868	81.1674		0.0522	129.298	126.031
	0.073	108.619	105.662	102.937	100.418	98.0862	95.9231	93.9135	92.0434	90.3008	88.675	87.1565	85.737	84.4087	83.1651	82.0001	80.9082	79.8846	78.9249	78.0251	77.1816	76.3911		0.0364762	127.3	122.844	118.797	115.109	111.735	108.641	105.794	103.168	100.742	98.4939	96.4083	94.47	92.666	90.9849	89.4166	87.9522	86.5838	85.3042	84.1072	82.987	81.9386		0.0548	130.303	127.024
	0.0765	109.641	106.659	103.908	101.364	99.008	96.8214	94.7889	92.8967	91.1329	89.4866	87.9484	86.5099	85.1634	83.9022	82.7202	81.612	80.5727	79.5979	78.6834	77.8259	77.0218		0.0382381	129.233	124.664	120.516	116.735	113.277	110.104	107.185	104.493	102.005	99.7002	97.5613	95.5733	93.7228	91.9981	90.3889	88.886	87.4813	86.1675	84.9381	83.7873	82.7099		0.0574	131.308	128.017
	0.08	110.663	107.656	104.879	102.31	99.9298	97.7196	95.6643	93.7501	91.965	90.2982	88.7403	87.2828	85.918	84.6392	83.4403	82.3158	81.2608	80.2708	79.3418	78.4701	77.6525		0.04	131.165	126.484	122.234	118.36	114.818	111.567	108.577	105.818	103.269	100.906	98.7144	96.6767	94.7797	93.0114	91.3613	89.8199	88.3788	87.0308	85.769	84.5875	83.4811		0.06	132.313	129.009
	ACI 318: Beam cracking	Compressive strength [MPa]																						EC2: Beam cracking	Compressive strength [MPa]																						IS: Beam cracking	Compressive strength [MPa]
		20	21	22	23	24	25	26	27	28	29	30	31	32	33	34	35	36	37	38	39	40			20	21	22	23	24	25	26	27	28	29	30	31	32	33	34	35	36	37	38	39	40			20	21
Reinforcement ratio	0	774.88	786.278	797.771	809.369	821.078	832.906	844.86	856.946	869.174	881.548	894.077	906.767	919.626	932.662	945.88	959.289	972.897	986.711	1000.74	1014.99	1029.47	Reinforcement ratio	0.0013243	846.186	856.546	867.041	877.675	888.452	899.376	910.45	921.681	933.072	944.628	956.356	968.26	980.346	992.62	1005.09	1017.76	1030.63	1043.72	1057.03	1070.57	1084.34	Reinforcement ratio	0.00151389	799.118	810.476
	0	774.88	786.278	797.771	809.369	821.078	832.906	844.86	856.946	869.174	881.548	894.077	906.767	919.626	932.662	945.88	959.289	972.897	986.711	1000.74	1014.99	1029.47		0.00135509	846.794	857.153	867.648	878.282	889.059	899.982	911.056	922.286	933.677	945.234	956.961	968.865	980.95	993.224	1005.69	1018.36	1031.24	1044.32	1057.63	1071.17	1084.94		0.00154909	799.726	811.083
	0	774.88	786.278	797.771	809.369	821.078	832.906	844.86	856.946	869.174	881.548	894.077	906.767	919.626	932.662	945.88	959.289	972.897	986.711	1000.74	1014.99	1029.47		0.00138589	847.402	857.761	868.256	878.889	889.665	900.588	911.662	922.892	934.283	945.839	957.566	969.469	981.554	993.828	1006.3	1018.96	1031.84	1044.93	1058.24	1071.77	1085.55		0.0015843	800.334	811.69
	0	774.88	786.278	797.771	809.369	821.078	832.906	844.86	856.946	869.174	881.548	894.077	906.767	919.626	932.662	945.88	959.289	972.897	986.711	1000.74	1014.99	1029.47		0.00141669	848.009	858.368	868.863	879.496	890.272	901.195	912.268	923.498	934.888	946.444	958.17	970.074	982.159	994.432	1006.9	1019.57	1032.44	1045.53	1058.84	1072.37	1086.15		0.00161951	800.941	812.298
	0	774.88	786.278	797.771	809.369	821.078	832.906	844.86	856.946	869.174	881.548	894.077	906.767	919.626	932.662	945.88	959.289	972.897	986.711	1000.74	1014.99	1029.47		0.00144749	848.617	858.976	869.47	880.103	890.879	901.801	912.874	924.104	935.493	947.049	958.775	970.678	982.763	995.036	1007.5	1020.17	1033.04	1046.13	1059.44	1072.98	1086.75		0.00165471	801.549	812.905
	0	774.88	786.278	797.771	809.369	821.078	832.906	844.86	856.946	869.174	881.548	894.077	906.767	919.626	932.662	945.88	959.289	972.897	986.711	1000.74	1014.99	1029.47		0.00147829	849.225	859.583	870.077	880.71	891.485	902.407	913.48	924.709	936.099	947.654	959.38	971.283	983.367	995.64	1008.11	1020.77	1033.65	1046.73	1060.04	1073.58	1087.35		0.00168992	802.157	813.513
	0	774.88	786.278	797.771	809.369	821.078	832.906	844.86	856.946	869.174	881.548	894.077	906.767	919.626	932.662	945.88	959.289	972.897	986.711	1000.74	1014.99	1029.47		0.00150908	849.833	860.191	870.684	881.317	892.092	903.013	914.086	925.315	936.704	948.259	959.985	971.887	983.971	996.244	1008.71	1021.38	1034.25	1047.34	1060.64	1074.18	1087.95		0.00172513	802.764	814.12
	0	774.88	786.278	797.771	809.369	821.078	832.906	844.86	856.946	869.174	881.548	894.077	906.767	919.626	932.662	945.88	959.289	972.897	986.711	1000.74	1014.99	1029.47		0.00153988	850.44	860.798	871.291	881.923	892.698	903.62	914.692	925.921	937.31	948.864	960.59	972.492	984.576	996.847	1009.31	1021.98	1034.85	1047.94	1061.25	1074.78	1088.55		0.00176033	803.372	814.728
	0	774.88	786.278	797.771	809.369	821.078	832.906	844.86	856.946	869.174	881.548	894.077	906.767	919.626	932.662	945.88	959.289	972.897	986.711	1000.74	1014.99	1029.47		0.00157068	851.048	861.406	871.899	882.53	893.305	904.226	915.298	926.526	937.915	949.469	961.195	973.096	985.18	997.451	1009.92	1022.58	1035.46	1048.54	1061.85	1075.38	1089.15		0.00179554	803.98	815.335
	0	774.88	786.278	797.771	809.369	821.078	832.906	844.86	856.946	869.174	881.548	894.077	906.767	919.626	932.662	945.88	959.289	972.897	986.711	1000.74	1014.99	1029.47		0.00160148	851.656	862.013	872.506	883.137	893.911	904.832	915.904	927.132	938.521	950.074	961.799	973.701	985.784	998.055	1010.52	1023.19	1036.06	1049.14	1062.45	1075.99	1089.76		0.00183075	804.588	815.942
	0	774.88	786.278	797.771	809.369	821.078	832.906	844.86	856.946	869.174	881.548	894.077	906.767	919.626	932.662	945.88	959.289	972.897	986.711	1000.74	1014.99	1029.47		0.00163227	852.263	862.62	873.113	883.744	894.518	905.439	916.51	927.738	939.126	950.68	962.404	974.305	986.388	998.659	1011.12	1023.79	1036.66	1049.75	1063.05	1076.59	1090.36		0.00186595	805.195	816.55
	0	774.88	786.278	797.771	809.369	821.078	832.906	844.86	856.946	869.174	881.548	894.077	906.767	919.626	932.662	945.88	959.289	972.897	986.711	1000.74	1014.99	1029.47		0.00166307	852.871	863.228	873.72	884.351	895.125	906.045	917.116	928.344	939.731	951.285	963.009	974.91	986.992	999.263	1011.73	1024.39	1037.26	1050.35	1063.66	1077.19	1090.96		0.00190116	805.803	817.157
	0	774.88	786.278	797.771	809.369	821.078	832.906	844.86	856.946	869.174	881.548	894.077	906.767	919.626	932.662	945.88	959.289	972.897	986.711	1000.74	1014.99	1029.47		0.00169387	853.479	863.835	874.327	884.958	895.731	906.651	917.722	928.949	940.337	951.89	963.614	975.514	987.597	999.867	1012.33	1025	1037.87	1050.95	1064.26	1077.79	1091.56		0.00193637	806.411	817.765
	0	774.88	786.278	797.771	809.369	821.078	832.906	844.86	856.946	869.174	881.548	894.077	906.767	919.626	932.662	945.88	959.289	972.897	986.711	1000.74	1014.99	1029.47		0.00172467	854.087	864.443	874.934	885.565	896.338	907.258	918.328	929.555	940.942	952.495	964.219	976.119	988.201	1000.47	1012.93	1025.6	1038.47	1051.56	1064.86	1078.39	1092.16		0.00197157	807.018	818.372
	0	774.88	786.278	797.771	809.369	821.078	832.906	844.86	856.946	869.174	881.548	894.077	906.767	919.626	932.662	945.88	959.289	972.897	986.711	1000.74	1014.99	1029.47		0.00175546	854.694	865.05	875.541	886.172	896.944	907.864	918.934	930.161	941.548	953.1	964.823	976.723	988.805	1001.07	1013.54	1026.2	1039.07	1052.16	1065.46	1079	1092.76		0.00200678	807.626	818.98
	0	774.88	786.278	797.771	809.369	821.078	832.906	844.86	856.946	869.174	881.548	894.077	906.767	919.626	932.662	945.88	959.289	972.897	986.711	1000.74	1014.99	1029.47		0.00178626	855.302	865.658	876.149	886.778	897.551	908.47	919.54	930.766	942.153	953.705	965.428	977.328	989.409	1001.68	1014.14	1026.81	1039.68	1052.76	1066.07	1079.6	1093.37		0.00204199	808.234	819.587
	0	774.88	786.278	797.771	809.369	821.078	832.906	844.86	856.946	869.174	881.548	894.077	906.767	919.626	932.662	945.88	959.289	972.897	986.711	1000.74	1014.99	1029.47		0.00181706	855.91	866.265	876.756	887.385	898.157	909.076	920.146	931.372	942.758	954.31	966.033	977.932	990.013	1002.28	1014.75	1027.41	1040.28	1053.36	1066.67	1080.2	1093.97		0.00207719	808.842	820.195
	0	774.88	786.278	797.771	809.369	821.078	832.906	844.86	856.946	869.174	881.548	894.077	906.767	919.626	932.662	945.88	959.289	972.897	986.711	1000.74	1014.99	1029.47		0.00184786	856.517	866.872	877.363	887.992	898.764	909.683	920.752	931.978	943.364	954.915	966.638	978.537	990.618	1002.89	1015.35	1028.01	1040.88	1053.97	1067.27	1080.8	1094.57		0.0021124	809.449	820.802
	0	774.88	786.278	797.771	809.369	821.078	832.906	844.86	856.946	869.174	881.548	894.077	906.767	919.626	932.662	945.88	959.289	972.897	986.711	1000.74	1014.99	1029.47		0.00187865	857.125	867.48	877.97	888.599	899.371	910.289	921.358	932.584	943.969	955.521	967.243	979.141	991.222	1003.49	1015.95	1028.62	1041.49	1054.57	1067.87	1081.4	1095.17		0.00214761	810.057	821.409
	0	774.88	786.278	797.771	809.369	821.078	832.906	844.86	856.946	869.174	881.548	894.077	906.767	919.626	932.662	945.88	959.289	972.897	986.711	1000.74	1014.99	1029.47		0.00190945	857.733	868.087	878.577	889.206	899.977	910.895	921.964	933.189	944.575	956.126	967.848	979.746	991.826	1004.09	1016.56	1029.22	1042.09	1055.17	1068.47	1082.01	1095.77		0.00218281	810.665	822.017
	0	774.88	786.278	797.771	809.369	821.078	832.906	844.86	856.946	869.174	881.548	894.077	906.767	919.626	932.662	945.88	959.289	972.897	986.711	1000.74	1014.99	1029.47		0.00194025	858.341	868.695	879.184	889.813	900.584	911.502	922.57	933.795	945.18	956.731	968.452	980.35	992.43	1004.7	1017.16	1029.82	1042.69	1055.77	1069.08	1082.61	1096.37		0.00221802	811.273	822.624
	0	774.88	786.278	797.771	809.369	821.078	832.906	844.86	856.946	869.174	881.548	894.077	906.767	919.626	932.662	945.88	959.289	972.897	986.711	1000.74	1014.99	1029.47		0.00197105	858.948	869.302	879.792	890.42	901.19	912.108	923.176	934.401	945.786	957.336	969.057	980.955	993.035	1005.3	1017.76	1030.43	1043.29	1056.38	1069.68	1083.21	1096.98		0.00225323	811.88	823.232
	0	774.88	786.278	797.771	809.369	821.078	832.906	844.86	856.946	869.174	881.548	894.077	906.767	919.626	932.662	945.88	959.289	972.897	986.711	1000.74	1014.99	1029.47		0.00200184	859.556	869.91	880.399	891.027	901.797	912.714	923.782	935.006	946.391	957.941	969.662	981.559	993.639	1005.91	1018.37	1031.03	1043.9	1056.98	1070.28	1083.81	1097.58		0.00228843	812.488	823.839
	0	774.88	786.278	797.771	809.369	821.078	832.906	844.86	856.946	869.174	881.548	894.077	906.767	919.626	932.662	945.88	959.289	972.897	986.711	1000.74	1014.99	1029.47		0.00203264	860.164	870.517	881.006	891.633	902.404	913.32	924.388	935.612	946.996	958.546	970.267	982.164	994.243	1006.51	1018.97	1031.63	1044.5	1057.58	1070.88	1084.41	1098.18		0.00232364	813.096	824.447
	0	774.88	786.278	797.771	809.369	821.078	832.906	844.86	856.946	869.174	881.548	894.077	906.767	919.626	932.662	945.88	959.289	972.897	986.711	1000.74	1014.99	1029.47		0.00206344	860.772	871.125	881.613	892.24	903.01	913.927	924.994	936.218	947.602	959.151	970.872	982.768	994.847	1007.11	1019.57	1032.24	1045.1	1058.18	1071.49	1085.02	1098.78		0.00235885	813.703	825.054
	0	774.88	786.278	797.771	809.369	821.078	832.906	844.86	856.946	869.174	881.548	894.077	906.767	919.626	932.662	945.88	959.289	972.897	986.711	1000.74	1014.99	1029.47		0.00209424	861.379	871.732	882.22	892.847	903.617	914.533	925.6	936.824	948.207	959.756	971.476	983.373	995.451	1007.72	1020.18	1032.84	1045.71	1058.79	1072.09	1085.62	1099.38		0.00239405	814.311	825.662
	0	774.88	786.278	797.771	809.369	821.078	832.906	844.86	856.946	869.174	881.548	894.077	906.767	919.626	932.662	945.88	959.289	972.897	986.711	1000.74	1014.99	1029.47		0.00212504	861.987	872.339	882.827	893.454	904.223	915.139	926.206	937.429	948.813	960.362	972.081	983.977	996.056	1008.32	1020.78	1033.44	1046.31	1059.39	1072.69	1086.22	1099.98		0.00242926	814.919	826.269
	0	774.88	786.278	797.771	809.369	821.078	832.906	844.86	856.946	869.174	881.548	894.077	906.767	919.626	932.662	945.88	959.289	972.897	986.711	1000.74	1014.99	1029.47		0.00215583	862.595	872.947	883.434	894.061	904.83	915.746	926.812	938.035	949.418	960.967	972.686	984.582	996.66	1008.93	1021.39	1034.05	1046.91	1059.99	1073.29	1086.82	1100.59		0.00246447	815.527	826.876
	0	774.88	786.278	797.771	809.369	821.078	832.906	844.86	856.946	869.174	881.548	894.077	906.767	919.626	932.662	945.88	959.289	972.897	986.711	1000.74	1014.99	1029.47		0.00218663	863.202	873.554	884.042	894.668	905.436	916.352	927.418	938.641	950.023	961.572	973.291	985.186	997.264	1009.53	1021.99	1034.65	1047.51	1060.59	1073.9	1087.42	1101.19		0.00249967	816.134	827.484
	0	774.88	786.278	797.771	809.369	821.078	832.906	844.86	856.946	869.174	881.548	894.077	906.767	919.626	932.662	945.88	959.289	972.897	986.711	1000.74	1014.99	1029.47		0.00221743	863.81	874.162	884.649	895.275	906.043	916.958	928.024	939.246	950.629	962.177	973.896	985.791	997.868	1010.13	1022.59	1035.25	1048.12	1061.2	1074.5	1088.03	1101.79		0.00253488	816.742	828.091
	0	774.88	786.278	797.771	809.369	821.078	832.906	844.86	856.946	869.174	881.548	894.077	906.767	919.626	932.662	945.88	959.289	972.897	986.711	1000.74	1014.99	1029.47		0.00224823	864.418	874.769	885.256	895.881	906.65	917.565	928.63	939.852	951.234	962.782	974.501	986.396	998.472	1010.74	1023.2	1035.85	1048.72	1061.8	1075.1	1088.63	1102.39		0.00257009	817.35	828.699
	0	774.88	786.278	797.771	809.369	821.078	832.906	844.86	856.946	869.174	881.548	894.077	906.767	919.626	932.662	945.88	959.289	972.897	986.711	1000.74	1014.99	1029.47		0.00227902	865.026	875.377	885.863	896.488	907.256	918.171	929.236	940.458	951.84	963.387	975.105	987	999.077	1011.34	1023.8	1036.46	1049.32	1062.4	1075.7	1089.23	1102.99		0.00260529	817.958	829.306
	0	774.88	786.278	797.771	809.369	821.078	832.906	844.86	856.946	869.174	881.548	894.077	906.767	919.626	932.662	945.88	959.289	972.897	986.711	1000.74	1014.99	1029.47		0.00230982	865.633	875.984	886.47	897.095	907.863	918.777	929.842	941.064	952.445	963.992	975.71	987.605	999.681	1011.94	1024.4	1037.06	1049.93	1063.01	1076.3	1089.83	1103.59		0.0026405	818.565	829.914
	0	774.88	786.278	797.771	809.369	821.078	832.906	844.86	856.946	869.174	881.548	894.077	906.767	919.626	932.662	945.88	959.289	972.897	986.711	1000.74	1014.99	1029.47		0.00234062	866.241	876.592	887.077	897.702	908.469	919.383	930.448	941.669	953.05	964.597	976.315	988.209	1000.29	1012.55	1025.01	1037.66	1050.53	1063.61	1076.91	1090.43	1104.2		0.00267571	819.173	830.521
	0	774.88	786.278	797.771	809.369	821.078	832.906	844.86	856.946	869.174	881.548	894.077	906.767	919.626	932.662	945.88	959.289	972.897	986.711	1000.74	1014.99	1029.47		0.00237142	866.849	877.199	887.685	898.309	909.076	919.99	931.054	942.275	953.656	965.202	976.92	988.814	1000.89	1013.15	1025.61	1038.27	1051.13	1064.21	1077.51	1091.04	1104.8		0.00271091	819.781	831.128
	0	774.88	786.278	797.771	809.369	821.078	832.906	844.86	856.946	869.174	881.548	894.077	906.767	919.626	932.662	945.88	959.289	972.897	986.711	1000.74	1014.99	1029.47		0.00240221	867.456	877.806	888.292	898.916	909.683	920.596	931.66	942.881	954.261	965.808	977.525	989.418	1001.49	1013.76	1026.21	1038.87	1051.74	1064.81	1078.11	1091.64	1105.4		0.00274612	820.388	831.736
	0	774.88	786.278	797.771	809.369	821.078	832.906	844.86	856.946	869.174	881.548	894.077	906.767	919.626	932.662	945.88	959.289	972.897	986.711	1000.74	1014.99	1029.47		0.00243301	868.064	878.414	888.899	899.523	910.289	921.202	932.266	943.486	954.867	966.413	978.13	990.023	1002.1	1014.36	1026.82	1039.47	1052.34	1065.42	1078.71	1092.24	1106		0.00278133	820.996	832.343
	0	774.88	786.278	797.771	809.369	821.078	832.906	844.86	856.946	869.174	881.548	894.077	906.767	919.626	932.662	945.88	959.289	972.897	986.711	1000.74	1014.99	1057.75		0.00246381	868.672	879.021	889.506	900.13	910.896	921.809	932.872	944.092	955.472	967.018	978.734	990.627	1002.7	1014.96	1027.42	1040.08	1052.94	1066.02	1079.32	1092.84	1106.6		0.00281653	821.604	832.951
	0	774.88	786.278	797.771	809.369	821.078	832.906	844.86	856.946	869.174	881.548	894.077	906.767	919.626	932.662	945.88	959.289	972.897	1015.64	1029.65	1043.88	1058.35		0.00249461	869.28	879.629	890.113	900.736	911.502	922.415	933.478	944.698	956.078	967.623	979.339	991.232	1003.31	1015.57	1028.02	1040.68	1053.54	1066.62	1079.92	1093.44	1107.2		0.00285174	822.212	833.558
	0	774.88	786.278	797.771	809.369	821.078	832.906	844.86	856.946	869.174	881.548	894.077	906.767	919.626	932.662	945.88	988.85	1002.44	1016.24	1030.25	1044.49	1058.95		0.0025254	869.887	880.236	890.72	901.343	912.109	923.021	934.084	945.303	956.683	968.228	979.944	991.836	1003.91	1016.17	1028.63	1041.28	1054.15	1067.22	1080.52	1094.05	1107.81		0.00288695	822.819	834.166
	0	774.88	786.278	797.771	809.369	821.078	832.906	844.86	856.946	869.174	881.548	894.077	906.767	949.837	962.857	976.06	989.453	1003.04	1016.84	1030.85	1045.09	1059.55		0.0025562	870.495	880.844	891.327	901.95	912.715	923.627	934.69	945.909	957.288	968.833	980.549	992.441	1004.51	1016.78	1029.23	1041.89	1054.75	1067.83	1081.12	1094.65	1108.41		0.00292215	823.427	834.773
	0	774.88	786.278	797.771	809.369	821.078	832.906	844.86	856.946	869.174	881.548	924.923	937.598	950.441	963.461	976.663	990.056	1003.65	1017.45	1031.46	1045.69	1060.15		0.002587	871.103	881.451	891.935	902.557	913.322	924.234	935.296	946.515	957.894	969.438	981.154	993.045	1005.12	1017.38	1029.84	1042.49	1055.35	1068.43	1081.73	1095.25	1109.01		0.00295736	824.035	835.381
	0	774.88	786.278	797.771	809.369	821.078	832.906	844.86	856.946	900.655	913.014	925.528	938.202	951.045	964.065	977.267	990.66	1004.25	1018.05	1032.06	1046.29	1060.76		0.0026178	871.711	882.058	892.542	903.164	913.929	924.84	935.902	947.121	958.499	970.043	981.758	993.65	1005.72	1017.98	1030.44	1043.09	1055.96	1069.03	1082.33	1095.85	1109.61		0.00299257	824.642	835.988
	0	774.88	786.278	797.771	809.369	821.078	832.906	876.978	889.049	901.261	913.619	926.132	938.807	951.65	964.668	977.87	991.263	1004.85	1018.65	1032.66	1046.89	1061.36		0.00264859	872.318	882.666	893.149	903.771	914.535	925.446	936.508	947.726	959.105	970.649	982.363	994.254	1006.33	1018.59	1031.04	1043.7	1056.56	1069.63	1082.93	1096.45	1110.21		0.00302777	825.25	836.595
	0	774.88	786.278	797.771	809.369	821.078	865.646	877.584	889.655	901.866	914.225	926.737	939.411	952.254	965.272	978.474	991.866	1005.46	1019.25	1033.26	1047.5	1061.96		0.00267939	872.926	883.273	893.756	904.378	915.142	926.053	937.114	948.332	959.71	971.254	982.968	994.859	1006.93	1019.19	1031.65	1044.3	1057.16	1070.24	1083.53	1097.06	1110.81		0.00306298	825.858	837.203
	0	774.88	786.278	797.771	842.747	854.44	866.252	878.19	890.261	902.472	914.83	927.342	940.016	952.858	965.876	979.078	992.469	1006.06	1019.86	1033.87	1048.1	1062.56		0.00271019	873.534	883.881	894.363	904.985	915.748	926.659	937.721	948.938	960.315	971.859	983.573	995.463	1007.54	1019.8	1032.25	1044.9	1057.77	1070.84	1084.13	1097.66	1111.42		0.00309819	826.466	837.81
	0	774.88	786.278	831.772	843.354	855.047	866.858	878.796	890.866	903.077	915.435	927.947	940.62	953.462	966.48	979.681	993.073	1006.66	1020.46	1034.47	1048.7	1063.16		0.00274099	874.141	884.488	894.97	905.591	916.355	927.265	938.327	949.543	960.921	972.464	984.178	996.068	1008.14	1020.4	1032.85	1045.51	1058.37	1071.44	1084.74	1098.26	1112.02		0.00313339	827.073	838.418
	0	774.88	820.902	832.379	843.96	855.653	867.465	879.402	891.472	903.682	916.04	928.552	941.225	954.067	967.084	980.285	993.676	1007.27	1021.06	1035.07	1049.3	1063.76		0.00277178	874.749	885.096	895.578	906.198	916.962	927.871	938.933	950.149	961.526	973.069	984.783	996.672	1008.74	1021	1033.46	1046.11	1058.97	1072.04	1085.34	1098.86	1112.62		0.0031686	827.681	839.025
	0.00203062	810.128	821.509	832.986	844.567	856.26	868.071	880.008	892.078	904.288	916.645	929.156	941.829	954.671	967.688	980.888	994.279	1007.87	1021.66	1035.67	1049.9	1064.37		0.00280258	875.357	885.703	896.185	906.805	917.568	928.478	939.539	950.755	962.132	973.674	985.387	997.277	1009.35	1021.61	1034.06	1046.71	1059.57	1072.65	1085.94	1099.46	1113.22		0.00320381	828.289	839.633
	0.00206563	810.736	822.116	833.593	845.174	856.866	868.677	880.614	892.683	904.893	917.25	929.761	942.434	955.275	968.292	981.492	994.883	1008.47	1022.27	1036.28	1050.51	1064.97		0.00283338	875.965	886.311	896.792	907.412	918.175	929.084	940.145	951.361	962.737	974.279	985.992	997.881	1009.95	1022.21	1034.66	1047.32	1060.18	1073.25	1086.54	1100.07	1113.82		0.00323901	828.897	840.24
	0.00210064	811.343	822.724	834.201	845.781	857.473	869.283	881.22	893.289	905.499	917.855	930.366	943.038	955.879	968.896	982.095	995.486	1009.07	1022.87	1036.88	1051.11	1065.57		0.00286418	876.572	886.918	897.399	908.019	918.781	929.69	940.751	951.966	963.343	974.884	986.597	998.486	1010.56	1022.82	1035.27	1047.92	1060.78	1073.85	1087.15	1100.67	1114.42		0.00327422	829.504	840.847
	0.00213565	811.951	823.331	834.808	846.388	858.079	869.89	881.826	893.895	906.104	918.46	930.971	943.643	956.483	969.5	982.699	996.089	1009.68	1023.47	1037.48	1051.71	1066.17		0.00289498	877.18	887.525	898.006	908.626	919.388	930.297	941.357	952.572	963.948	975.489	987.202	999.09	1011.16	1023.42	1035.87	1048.52	1061.38	1074.46	1087.75	1101.27	1115.03		0.00330943	830.112	841.455
	0.00217066	812.559	823.939	835.415	846.995	858.686	870.496	882.432	894.501	906.709	919.065	931.576	944.247	957.088	970.104	983.303	996.692	1010.28	1024.07	1038.08	1052.31	1066.77		0.00292577	877.788	888.133	898.613	909.233	919.994	930.903	941.963	953.178	964.553	976.095	987.807	999.695	1011.77	1024.02	1036.47	1049.13	1061.99	1075.06	1088.35	1101.87	1115.63		0.00334463	830.72	842.062
	0.00220567	813.167	824.546	836.022	847.602	859.293	871.102	883.038	895.106	907.315	919.671	932.181	944.852	957.692	970.707	983.906	997.296	1010.88	1024.68	1038.68	1052.91	1067.37		0.00295657	878.395	888.74	899.22	909.839	920.601	931.509	942.569	953.783	965.159	976.7	988.411	1000.3	1012.37	1024.63	1037.08	1049.73	1062.59	1075.66	1088.95	1102.47	1116.23		0.00337984	831.327	842.67
	0.00224069	813.774	825.154	836.629	848.209	859.899	871.709	883.644	895.712	907.92	920.276	932.785	945.456	958.296	971.311	984.51	997.899	1011.49	1025.28	1039.29	1053.52	1067.98		0.00298737	879.003	889.348	899.828	910.446	921.208	932.116	943.175	954.389	965.764	977.305	989.016	1000.9	1012.97	1025.23	1037.68	1050.33	1063.19	1076.26	1089.56	1103.07	1116.83		0.00341505	831.935	843.277
	0.0022757	814.382	825.761	837.236	848.815	860.506	872.315	884.25	896.318	908.526	920.881	933.39	946.061	958.9	971.915	985.113	998.502	1012.09	1025.88	1039.89	1054.12	1068.58		0.00301817	879.611	889.955	900.435	911.053	921.814	932.722	943.781	954.995	966.37	977.91	989.621	1001.51	1013.58	1025.83	1038.29	1050.94	1063.79	1076.87	1090.16	1103.68	1117.43		0.00345025	832.543	843.885
	0.00231071	814.99	826.369	837.843	849.422	861.112	872.921	884.856	896.923	909.131	921.486	933.995	946.665	959.504	972.519	985.717	999.105	1012.69	1026.48	1040.49	1054.72	1069.18		0.00304896	880.219	890.563	901.042	911.66	922.421	933.328	944.387	955.601	966.975	978.515	990.226	1002.11	1014.18	1026.44	1038.89	1051.54	1064.4	1077.47	1090.76	1104.28	1118.03		0.00348546	833.151	844.492
	0.00234572	815.597	826.976	838.451	850.029	861.719	873.527	885.462	897.529	909.737	922.091	934.6	947.27	960.109	973.123	986.321	999.709	1013.3	1027.09	1041.09	1055.32	1069.78		0.00307976	880.826	891.17	901.649	912.267	923.027	933.934	944.993	956.206	967.58	979.12	990.831	1002.72	1014.79	1027.04	1039.49	1052.14	1065	1078.07	1091.36	1104.88	1118.63		0.00352067	833.758	845.1
	0.00238073	816.205	827.583	839.058	850.636	862.326	874.134	886.068	898.135	910.342	922.696	935.205	947.875	960.713	973.727	986.924	1000.31	1013.9	1027.69	1041.7	1055.92	1070.38		0.00311056	881.434	891.777	902.256	912.874	923.634	934.541	945.599	956.812	968.186	979.725	991.436	1003.32	1015.39	1027.65	1040.1	1052.75	1065.6	1078.67	1091.96	1105.48	1119.24		0.00355587	834.366	845.707
	0.00241574	816.813	828.191	839.665	851.243	862.932	874.74	886.674	898.741	910.947	923.301	935.809	948.479	961.317	974.331	987.528	1000.92	1014.5	1028.29	1042.3	1056.53	1070.98		0.00314136	882.042	892.385	902.863	913.481	924.241	935.147	946.205	957.418	968.791	980.33	992.04	1003.93	1015.99	1028.25	1040.7	1053.35	1066.21	1079.28	1092.57	1106.08	1119.84		0.00359108	834.974	846.314
	0.00245075	817.421	828.798	840.272	851.85	863.539	875.346	887.28	899.346	911.553	923.906	936.414	949.084	961.921	974.935	988.131	1001.52	1015.1	1028.9	1042.9	1057.13	1071.59		0.00317215	882.65	892.992	903.471	914.088	924.847	935.753	946.811	958.023	969.397	980.936	992.645	1004.53	1016.6	1028.85	1041.3	1053.95	1066.81	1079.88	1093.17	1106.69	1120.44		0.00362629	835.581	846.922
	0.00248576	818.028	829.406	840.879	852.457	864.145	875.953	887.886	899.952	912.158	924.512	937.019	949.688	962.525	975.539	988.735	1002.12	1015.71	1029.5	1043.5	1057.73	1072.19		0.00320295	883.257	893.6	904.078	914.694	925.454	936.36	947.417	958.629	970.002	981.541	993.25	1005.14	1017.2	1029.46	1041.91	1054.56	1067.41	1080.48	1093.77	1107.29	1121.04		0.00366149	836.189	847.529
	0.00252077	818.636	830.013	841.486	853.063	864.752	876.559	888.492	900.558	912.764	925.117	937.624	950.293	963.13	976.143	989.339	1002.73	1016.31	1030.1	1044.11	1058.33	1072.79		0.00323375	883.865	894.207	904.685	915.301	926.06	936.966	948.023	959.235	970.608	982.146	993.855	1005.74	1017.81	1030.06	1042.51	1055.16	1068.02	1081.08	1094.37	1107.89	1121.64		0.0036967	836.797	848.137
	0.00255578	819.244	830.621	842.094	853.67	865.358	877.165	889.098	901.163	913.369	925.722	938.229	950.897	963.734	976.746	989.942	1003.33	1016.91	1030.7	1044.71	1058.93	1073.39		0.00326455	884.473	894.815	905.292	915.908	926.667	937.572	948.629	959.841	971.213	982.751	994.46	1006.34	1018.41	1030.67	1043.11	1055.76	1068.62	1081.69	1094.98	1108.49	1122.24		0.00373191	837.405	848.744
	0.00259079	819.852	831.228	842.701	854.277	865.965	877.772	889.704	901.769	913.974	926.327	938.834	951.502	964.338	977.35	990.546	1003.93	1017.52	1031.31	1045.31	1059.54	1073.99		0.00329534	885.08	895.422	905.899	916.515	927.273	938.178	949.235	960.446	971.818	983.356	995.064	1006.95	1019.02	1031.27	1043.72	1056.37	1069.22	1082.29	1095.58	1109.09	1122.85		0.00376711	838.012	849.352
	0.0026258	820.459	831.835	843.308	854.884	866.572	878.378	890.31	902.375	914.58	926.932	939.438	952.106	964.942	977.954	991.149	1004.53	1018.12	1031.91	1045.91	1060.14	1074.59		0.00332614	885.688	896.03	906.506	917.122	927.88	938.785	949.841	961.052	972.424	983.961	995.669	1007.55	1019.62	1031.87	1044.32	1056.97	1069.82	1082.89	1096.18	1109.7	1123.45		0.00380232	838.62	849.959
	0.00266081	821.067	832.443	843.915	855.491	867.178	878.984	890.916	902.981	915.185	927.537	940.043	952.711	965.547	978.558	991.753	1005.14	1018.72	1032.51	1046.51	1060.74	1075.2		0.00335694	886.296	896.637	907.113	917.729	928.487	939.391	950.447	961.658	973.029	984.566	996.274	1008.16	1020.22	1032.48	1044.93	1057.57	1070.43	1083.49	1096.78	1110.3	1124.05		0.00383753	839.228	850.567
	0.00269582	821.675	833.05	844.522	856.098	867.785	879.59	891.522	903.586	915.791	928.142	940.648	953.315	966.151	979.162	992.357	1005.74	1019.32	1033.11	1047.12	1061.34	1075.8		0.00338774	886.904	897.244	907.721	918.336	929.093	939.997	951.053	962.263	973.635	985.171	996.879	1008.76	1020.83	1033.08	1045.53	1058.18	1071.03	1084.1	1097.39	1110.9	1124.65		0.00387273	839.836	851.174
	0.00273083	822.282	833.658	845.129	856.705	868.391	880.197	892.128	904.192	916.396	928.747	941.253	953.92	966.755	979.766	992.96	1006.34	1019.93	1033.72	1047.72	1061.94	1076.4		0.00341853	887.511	897.852	908.328	918.942	929.7	940.604	951.659	962.869	974.24	985.777	997.484	1009.37	1021.43	1033.69	1046.13	1058.78	1071.63	1084.7	1097.99	1111.5	1125.25		0.00390794	840.443	851.781
	0.00276585	822.89	834.265	845.736	857.312	868.998	880.803	892.734	904.798	917.002	929.352	941.858	954.524	967.359	980.37	993.564	1006.95	1020.53	1034.32	1048.32	1062.55	1077		0.00344933	888.119	898.459	908.935	919.549	930.306	941.21	952.265	963.475	974.845	986.382	998.089	1009.97	1022.04	1034.29	1046.74	1059.38	1072.24	1085.3	1098.59	1112.1	1125.85		0.00394315	841.051	852.389
	0.00280086	823.498	834.873	846.344	857.918	869.605	881.409	893.34	905.403	917.607	929.958	942.463	955.129	967.963	980.974	994.167	1007.55	1021.13	1034.92	1048.92	1063.15	1077.6		0.00348013	888.727	899.067	909.542	920.156	930.913	941.816	952.871	964.081	975.451	986.987	998.693	1010.58	1022.64	1034.89	1047.34	1059.99	1072.84	1085.91	1099.19	1112.71	1126.46		0.00397835	841.659	852.996
	0.00283587	824.106	835.48	846.951	858.525	870.211	882.016	893.946	906.009	918.212	930.563	943.067	955.733	968.568	981.578	994.771	1008.15	1021.74	1035.52	1049.53	1063.75	1078.2		0.00351093	889.334	899.674	910.149	920.763	931.519	942.423	953.477	964.686	976.056	987.592	999.298	1011.18	1023.25	1035.5	1047.94	1060.59	1073.44	1086.51	1099.79	1113.31	1127.06		0.00401356	842.266	853.604
	0.00287088	824.713	836.088	847.558	859.132	870.818	882.622	894.552	906.615	918.818	931.168	943.672	956.338	969.172	982.182	995.374	1008.76	1022.34	1036.13	1050.13	1064.35	1078.8		0.00354173	889.942	900.282	910.756	921.37	932.126	943.029	954.083	965.292	976.662	988.197	999.903	1011.79	1023.85	1036.1	1048.55	1061.19	1074.04	1087.11	1100.4	1113.91	1127.66		0.00404877	842.874	854.211
	0.00290589	825.321	836.695	848.165	859.739	871.424	883.228	895.158	907.22	919.423	931.773	944.277	956.942	969.776	982.786	995.978	1009.36	1022.94	1036.73	1050.73	1064.95	1079.41		0.00357252	890.55	900.889	911.364	921.977	932.733	943.635	954.689	965.898	977.267	988.802	1000.51	1012.39	1024.45	1036.7	1049.15	1061.8	1074.65	1087.71	1101	1114.51	1128.26		0.00408397	843.482	854.819
	0.0029409	825.929	837.302	848.772	860.346	872.031	883.834	895.764	907.826	920.029	932.378	944.882	957.547	970.38	983.389	996.582	1009.96	1023.55	1037.33	1051.33	1065.56	1080.01		0.00360332	891.158	901.496	911.971	922.584	933.339	944.241	955.295	966.503	977.873	989.407	1001.11	1012.99	1025.06	1037.31	1049.75	1062.4	1075.25	1088.32	1101.6	1115.11	1128.86		0.00411918	844.09	855.426
	0.00297591	826.536	837.91	849.379	860.953	872.637	884.441	896.37	908.432	920.634	932.983	945.487	958.151	970.984	983.993	997.185	1010.57	1024.15	1037.93	1051.93	1066.16	1080.61		0.00363412	891.765	902.104	912.578	923.191	933.946	944.848	955.901	967.109	978.478	990.012	1001.72	1013.6	1025.66	1037.91	1050.36	1063	1075.85	1088.92	1102.2	1115.72	1129.46		0.00415439	844.697	856.033
	0.00301092	827.144	838.517	849.987	861.56	873.244	885.047	896.976	909.038	921.239	933.588	946.091	958.756	971.589	984.597	997.789	1011.17	1024.75	1038.54	1052.54	1066.76	1081.21		0.00366492	892.373	902.711	913.185	923.797	934.552	945.454	956.507	967.715	979.083	990.617	1002.32	1014.2	1026.27	1038.52	1050.96	1063.61	1076.46	1089.52	1102.81	1116.32	1130.07		0.00418959	845.305	856.641
	0.00304593	827.752	839.125	850.594	862.167	873.851	885.653	897.582	909.643	921.845	934.193	946.696	959.36	972.193	985.201	998.392	1011.77	1025.35	1039.14	1053.14	1067.36	1081.81		0.00369571	892.981	903.319	913.792	924.404	935.159	946.06	957.113	968.32	979.689	991.223	1002.93	1014.81	1026.87	1039.12	1051.56	1064.21	1077.06	1090.12	1103.41	1116.92	1130.67		0.0042248	845.913	857.248
	0.00308094	828.36	839.732	851.201	862.773	874.457	886.26	898.188	910.249	922.45	934.799	947.301	959.965	972.797	985.805	998.996	1012.38	1025.96	1039.74	1053.74	1067.96	1082.41		0.00372651	893.589	903.926	914.399	925.011	935.766	946.667	957.719	968.926	980.294	991.828	1003.53	1015.41	1027.47	1039.72	1052.17	1064.81	1077.66	1090.73	1104.01	1117.52	1131.27		0.00426001	846.52	857.856
	0.00311595	828.967	840.34	851.808	863.38	875.064	886.866	898.794	910.855	923.056	935.404	947.906	960.569	973.401	986.409	999.6	1012.98	1026.56	1040.35	1054.34	1068.57	1083.02		0.00375731	894.196	904.534	915.006	925.618	936.372	947.273	958.325	969.532	980.9	992.433	1004.14	1016.02	1028.08	1040.33	1052.77	1065.42	1078.27	1091.33	1104.61	1118.12	1131.87		0.00429521	847.128	858.463
	0.00315096	829.575	840.947	852.415	863.987	875.67	887.472	899.4	911.46	923.661	936.009	948.511	961.174	974.005	987.013	1000.2	1013.58	1027.16	1040.95	1054.95	1069.17	1083.62		0.00378811	894.804	905.141	915.614	926.225	936.979	947.879	958.931	970.138	981.505	993.038	1004.74	1016.62	1028.68	1040.93	1053.38	1066.02	1078.87	1091.93	1105.22	1118.73	1132.47		0.00433042	847.736	859.071
	0.00318597	830.183	841.554	853.022	864.594	876.277	888.078	900.006	912.066	924.267	936.614	949.116	961.778	974.61	987.617	1000.81	1014.19	1027.77	1041.55	1055.55	1069.77	1084.22		0.0038189	895.412	905.749	916.221	926.832	937.585	948.485	959.537	970.743	982.11	993.643	1005.35	1017.23	1029.29	1041.54	1053.98	1066.62	1079.47	1092.53	1105.82	1119.33	1133.07		0.00436563	848.344	859.678
	0.00322098	830.791	842.162	853.629	865.201	876.884	888.685	900.612	912.672	924.872	937.219	949.72	962.383	975.214	988.221	1001.41	1014.79	1028.37	1042.15	1056.15	1070.37	1084.82		0.0038497	896.019	906.356	916.828	927.439	938.192	949.092	960.143	971.349	982.716	994.248	1005.95	1017.83	1029.89	1042.14	1054.58	1067.23	1080.07	1093.14	1106.42	1119.93	1133.68		0.00440083	848.951	860.286
	0.003256	831.398	842.769	854.237	865.808	877.49	889.291	901.218	913.278	925.477	937.824	950.325	962.987	975.818	988.825	1002.01	1015.39	1028.97	1042.76	1056.75	1070.97	1085.42		0.0038805	896.627	906.963	917.435	928.046	938.798	949.698	960.749	971.955	983.321	994.853	1006.56	1018.43	1030.5	1042.74	1055.19	1067.83	1080.68	1093.74	1107.02	1120.53	1134.28		0.00443604	849.559	860.893
	0.00329101	832.006	843.377	854.844	866.415	878.097	889.897	901.824	913.883	926.083	938.429	950.93	963.592	976.422	989.428	1002.62	1016	1029.57	1043.36	1057.36	1071.57	1086.02		0.0039113	897.235	907.571	918.042	928.652	939.405	950.304	961.355	972.56	983.927	995.458	1007.16	1019.04	1031.1	1043.35	1055.79	1068.43	1081.28	1094.34	1107.62	1121.13	1134.88		0.00447125	850.167	861.5
	0.00332602	832.614	843.984	855.451	867.021	878.703	890.504	902.43	914.489	926.688	939.034	951.535	964.196	977.027	990.032	1003.22	1016.6	1030.18	1043.96	1057.96	1072.18	1086.63		0.00394209	897.843	908.178	918.649	929.259	940.012	950.911	961.961	973.166	984.532	996.064	1007.77	1019.64	1031.7	1043.95	1056.39	1069.03	1081.88	1094.94	1108.23	1121.74	1135.48		0.00450645	850.775	862.108
	0.00336103	833.221	844.592	856.058	867.628	879.31	891.11	903.036	915.095	927.294	939.64	952.14	964.801	977.631	990.636	1003.82	1017.2	1030.78	1044.56	1058.56	1072.78	1087.23		0.00397289	898.45	908.786	919.257	929.866	940.618	951.517	962.567	973.772	985.138	996.669	1008.37	1020.25	1032.31	1044.56	1057	1069.64	1082.49	1095.55	1108.83	1122.34	1136.08		0.00454166	851.382	862.715
	0.00339604	833.829	845.199	856.665	868.235	879.916	891.716	903.642	915.7	927.899	940.245	952.744	965.405	978.235	991.24	1004.43	1017.81	1031.38	1045.17	1059.16	1073.38	1087.83		0.00400369	899.058	909.393	919.864	930.473	941.225	952.123	963.173	974.378	985.743	997.274	1008.98	1020.85	1032.91	1045.16	1057.6	1070.24	1083.09	1096.15	1109.43	1122.94	1136.68		0.00457687	851.99	863.323
	0.00343105	834.437	845.807	857.272	868.842	880.523	892.323	904.248	916.306	928.504	940.85	953.349	966.01	978.839	991.844	1005.03	1018.41	1031.99	1045.77	1059.76	1073.98	1088.43		0.00403449	899.666	910.001	920.471	931.08	941.831	952.73	963.779	974.983	986.348	997.879	1009.58	1021.46	1033.52	1045.76	1058.2	1070.84	1083.69	1096.75	1110.03	1123.54	1137.29		0.00461207	852.598	863.93
	0.00346606	835.045	846.414	857.88	869.449	881.13	892.929	904.854	916.912	929.11	941.455	953.954	966.615	979.443	992.448	1005.64	1019.01	1032.59	1046.37	1060.37	1074.58	1089.03		0.00406528	900.274	910.608	921.078	931.687	942.438	953.336	964.385	975.589	986.954	998.484	1010.18	1022.06	1034.12	1046.37	1058.81	1071.45	1084.29	1097.36	1110.64	1124.14	1137.89		0.00464728	853.205	864.538
	0.00350107	835.652	847.021	858.487	870.056	881.736	893.535	905.46	917.518	929.715	942.06	954.559	967.219	980.048	993.052	1006.24	1019.62	1033.19	1046.97	1060.97	1075.19	1089.63		0.00409608	900.881	911.216	921.685	932.294	943.045	953.942	964.991	976.195	987.559	999.089	1010.79	1022.67	1034.73	1046.97	1059.41	1072.05	1084.9	1097.96	1111.24	1124.75	1138.49		0.00468249	853.813	865.145
	0.00353608	836.26	847.629	859.094	870.663	882.343	894.141	906.066	918.123	930.321	942.665	955.164	967.824	980.652	993.656	1006.84	1020.22	1033.8	1047.58	1061.57	1075.79	1090.24		0.00412688	901.489	911.823	922.292	932.9	943.651	954.548	965.597	976.8	988.165	999.694	1011.39	1023.27	1035.33	1047.58	1060.01	1072.65	1085.5	1098.56	1111.84	1125.35	1139.09		0.00471769	854.421	865.752
	0.00357109	836.868	848.236	859.701	871.27	882.949	894.748	906.672	918.729	930.926	943.27	955.769	968.428	981.256	994.26	1007.45	1020.82	1034.4	1048.18	1062.17	1076.39	1090.84		0.00415768	902.097	912.43	922.899	933.507	944.258	955.155	966.203	977.406	988.77	1000.3	1012	1023.88	1035.93	1048.18	1060.62	1073.26	1086.1	1099.16	1112.44	1125.95	1139.69		0.0047529	855.029	866.36
	0.0036061	837.475	848.844	860.308	871.876	883.556	895.354	907.278	919.335	931.531	943.875	956.373	969.033	981.86	994.864	1008.05	1021.43	1035	1048.78	1062.78	1076.99	1091.44		0.00418848	902.704	913.038	923.507	934.114	944.864	955.761	966.809	978.012	989.375	1000.9	1012.6	1024.48	1036.54	1048.78	1061.22	1073.86	1086.71	1099.77	1113.04	1126.55	1140.29		0.00478811	855.636	866.967
	0.00364111	838.083	849.451	860.915	872.483	884.162	895.96	907.884	919.94	932.137	944.48	956.978	969.637	982.464	995.467	1008.65	1022.03	1035.6	1049.38	1063.38	1077.59	1092.04		0.00421927	903.312	913.645	924.114	934.721	945.471	956.367	967.415	978.618	989.981	1001.51	1013.21	1025.08	1037.14	1049.39	1061.83	1074.46	1087.31	1100.37	1113.65	1127.15	1140.9		0.00482331	856.244	867.575
	0.00367612	838.691	850.059	861.522	873.09	884.769	896.567	908.49	920.546	932.742	945.086	957.583	970.242	983.069	996.071	1009.26	1022.63	1036.21	1049.99	1063.98	1078.2	1092.64		0.00425007	903.92	914.253	924.721	935.328	946.077	956.974	968.021	979.223	990.586	1002.11	1013.81	1025.69	1037.75	1049.99	1062.43	1075.07	1087.91	1100.97	1114.25	1127.76	1141.5		0.00485852	856.852	868.182
	0.00371113	839.299	850.666	862.13	873.697	885.376	897.173	909.096	921.152	933.348	945.691	958.188	970.846	983.673	996.675	1009.86	1023.24	1036.81	1050.59	1064.58	1078.8	1093.24		0.00428087	904.528	914.86	925.328	935.935	946.684	957.58	968.627	979.829	991.192	1002.72	1014.42	1026.29	1038.35	1050.59	1063.03	1075.67	1088.52	1101.57	1114.85	1128.36	1142.1		0.00489373	857.459	868.79
	0.00374615	839.906	851.274	862.737	874.304	885.982	897.779	909.702	921.758	933.953	946.296	958.793	971.451	984.277	997.279	1010.46	1023.84	1037.41	1051.19	1065.19	1079.4	1093.85		0.00431167	905.135	915.468	925.935	936.542	947.291	958.186	969.233	980.435	991.797	1003.32	1015.02	1026.9	1038.95	1051.2	1063.64	1076.27	1089.12	1102.18	1115.45	1128.96	1142.7		0.00492893	858.067	869.397
	0.00378116	840.514	851.881	863.344	874.911	886.589	898.385	910.308	922.363	934.559	946.901	959.397	972.055	984.881	997.883	1011.07	1024.44	1038.02	1051.8	1065.79	1080	1094.45		0.00434246	905.743	916.075	926.542	937.149	947.897	958.792	969.839	981.04	992.403	1003.93	1015.63	1027.5	1039.56	1051.8	1064.24	1076.88	1089.72	1102.78	1116.06	1129.56	1143.3		0.00496414	858.675	870.005
	0.00381617	841.122	852.488	863.951	875.518	887.195	898.992	910.914	922.969	935.164	947.506	960.002	972.66	985.486	998.487	1011.67	1025.05	1038.62	1052.4	1066.39	1080.6	1095.05		0.00437326	906.351	916.682	927.15	937.755	948.504	959.399	970.445	981.646	993.008	1004.54	1016.23	1028.11	1040.16	1052.41	1064.84	1077.48	1090.32	1103.38	1116.66	1130.16	1143.9		0.00499935	859.283	870.612
	0.00385118	841.73	853.096	864.558	876.124	887.802	899.598	911.52	923.575	935.769	948.111	960.607	973.264	986.09	999.091	1012.27	1025.65	1039.22	1053	1066.99	1081.21	1095.65		0.00440406	906.958	917.29	927.757	938.362	949.11	960.005	971.051	982.252	993.613	1005.14	1016.84	1028.71	1040.77	1053.01	1065.45	1078.08	1090.93	1103.98	1117.26	1130.77	1144.5		0.00503455	859.89	871.219
	0.00388619	842.337	853.703	865.165	876.731	888.409	900.204	912.126	924.18	936.375	948.716	961.212	973.869	986.694	999.695	1012.88	1026.25	1039.83	1053.6	1067.59	1081.81	1096.25		0.00443486	907.566	917.897	928.364	938.969	949.717	960.611	971.657	982.858	994.219	1005.75	1017.44	1029.32	1041.37	1053.61	1066.05	1078.69	1091.53	1104.59	1117.86	1131.37	1145.11		0.00506976	860.498	871.827
	0.0039212	842.945	854.311	865.773	877.338	889.015	900.811	912.732	924.786	936.98	949.321	961.817	974.473	987.298	1000.3	1013.48	1026.86	1040.43	1054.21	1068.2	1082.41	1096.85		0.00446565	908.174	918.505	928.971	939.576	950.324	961.218	972.263	983.463	994.824	1006.35	1018.05	1029.92	1041.98	1054.22	1066.65	1079.29	1092.13	1105.19	1118.47	1131.97	1145.71		0.00510497	861.106	872.434
	0.00395621	843.553	854.918	866.38	877.945	889.622	901.417	913.338	925.392	937.586	949.927	962.422	975.078	987.902	1000.9	1014.09	1027.46	1041.03	1054.81	1068.8	1083.01	1097.46		0.00449645	908.782	919.112	929.578	940.183	950.93	961.824	972.869	984.069	995.43	1006.96	1018.65	1030.53	1042.58	1054.82	1067.26	1079.89	1092.74	1105.79	1119.07	1132.57	1146.31		0.00514017	861.714	873.042
	0.00399122	844.16	855.526	866.987	878.552	890.228	902.023	913.944	925.998	938.191	950.532	963.026	975.682	988.507	1001.51	1014.69	1028.06	1041.63	1055.41	1069.4	1083.61	1098.06		0.00452725	909.389	919.72	930.185	940.79	951.537	962.43	973.475	984.675	996.035	1007.56	1019.26	1031.13	1043.18	1055.43	1067.86	1080.5	1093.34	1106.39	1119.67	1133.17	1146.91		0.00517538	862.321	873.649
	0.00402623	844.768	856.133	867.594	879.159	890.835	902.63	914.55	926.603	938.796	951.137	963.631	976.287	989.111	1002.11	1015.29	1028.67	1042.24	1056.01	1070	1084.22	1098.66		0.00455805	909.997	920.327	930.792	941.397	952.143	963.037	974.081	985.28	996.64	1008.17	1019.86	1031.73	1043.79	1056.03	1068.47	1081.1	1093.94	1107	1120.27	1133.78	1147.51		0.00521059	862.929	874.257
	0.00406124	845.376	856.74	868.201	879.766	891.441	903.236	915.156	927.209	939.402	951.742	964.236	976.891	989.715	1002.71	1015.9	1029.27	1042.84	1056.62	1070.61	1084.82	1099.26		0.00458884	910.605	920.935	931.4	942.003	952.75	963.643	974.687	985.886	997.246	1008.77	1020.47	1032.34	1044.39	1056.63	1069.07	1081.7	1094.55	1107.6	1120.87	1134.38	1148.11		0.00524579	863.537	874.864
	0.00409625	845.984	857.348	868.808	880.373	892.048	903.842	915.762	927.815	940.007	952.347	964.841	977.496	990.319	1003.32	1016.5	1029.87	1043.44	1057.22	1071.21	1085.42	1099.86		0.00461964	911.213	921.542	932.007	942.61	953.356	964.249	975.293	986.492	997.851	1009.38	1021.07	1032.94	1045	1057.24	1069.67	1082.31	1095.15	1108.2	1121.48	1134.98	1148.72		0.005281	864.144	875.472
	0.00413126	846.591	857.955	869.415	880.979	892.655	904.448	916.368	928.42	940.613	952.952	965.446	978.1	990.923	1003.92	1017.1	1030.48	1044.05	1057.82	1071.81	1086.02	1100.46		0.00465044	911.82	922.149	932.614	943.217	953.963	964.855	975.899	987.098	998.457	1009.98	1021.68	1033.55	1045.6	1057.84	1070.28	1082.91	1095.75	1108.81	1122.08	1135.58	1149.32		0.00531621	864.752	876.079
	0.00416627	847.199	858.563	870.023	881.586	893.261	905.055	916.974	929.026	941.218	953.557	966.05	978.705	991.528	1004.53	1017.71	1031.08	1044.65	1058.42	1072.41	1086.62	1101.07		0.00468124	912.428	922.757	933.221	943.824	954.57	965.462	976.505	987.703	999.062	1010.59	1022.28	1034.15	1046.21	1058.45	1070.88	1083.51	1096.35	1109.41	1122.68	1136.18	1149.92		0.00535141	865.36	876.686
	0.00420128	847.807	859.17	870.63	882.193	893.868	905.661	917.58	929.632	941.824	954.162	966.655	979.309	992.132	1005.13	1018.31	1031.68	1045.25	1059.03	1073.02	1087.23	1101.67		0.00471203	913.036	923.364	933.828	944.431	955.176	966.068	977.111	988.309	999.668	1011.19	1022.89	1034.76	1046.81	1059.05	1071.48	1084.12	1096.96	1110.01	1123.28	1136.79	1150.52		0.00538662	865.968	877.294
	0.0042363	848.415	859.778	871.237	882.8	894.474	906.267	918.186	930.237	942.429	954.768	967.26	979.914	992.736	1005.73	1018.91	1032.29	1045.85	1059.63	1073.62	1087.83	1102.27		0.00474283	913.643	923.972	934.435	945.038	955.783	966.674	977.717	988.915	1000.27	1011.8	1023.49	1035.36	1047.41	1059.65	1072.09	1084.72	1097.56	1110.61	1123.89	1137.39	1151.12		0.00542183	866.575	877.901
	0.00427131	849.022	860.385	871.844	883.407	895.081	906.874	918.792	930.843	943.034	955.373	967.865	980.518	993.34	1006.34	1019.52	1032.89	1046.46	1060.23	1074.22	1088.43	1102.87		0.00477363	914.251	924.579	935.043	945.645	956.389	967.281	978.323	989.52	1000.88	1012.4	1024.1	1035.97	1048.02	1060.26	1072.69	1085.32	1098.16	1111.22	1124.49	1137.99	1151.72		0.00545703	867.183	878.509
	0.00430632	849.63	860.993	872.451	884.014	895.688	907.48	919.398	931.449	943.64	955.978	968.47	981.123	993.944	1006.94	1020.12	1033.49	1047.06	1060.83	1074.82	1089.03	1103.47		0.00480443	914.859	925.187	935.65	946.252	956.996	967.887	978.929	990.126	1001.48	1013.01	1024.7	1036.57	1048.62	1060.86	1073.29	1085.93	1098.77	1111.82	1125.09	1138.59	1152.33		0.00549224	867.791	879.116
	0.00434133	850.238	861.6	873.058	884.621	896.294	908.086	920.004	932.055	944.245	956.583	969.075	981.727	994.549	1007.55	1020.73	1034.1	1047.66	1061.44	1075.42	1089.63	1104.07		0.00483522	915.467	925.794	936.257	946.858	957.602	968.493	979.535	990.732	1002.09	1013.61	1025.31	1037.17	1049.23	1061.46	1073.9	1086.53	1099.37	1112.42	1125.69	1139.19	1152.93		0.00552745	868.399	879.724
	0.00437634	850.845	862.207	873.666	885.228	896.901	908.692	920.61	932.66	944.851	957.188	969.679	982.332	995.153	1008.15	1021.33	1034.7	1048.27	1062.04	1076.03	1090.24	1104.67		0.00486602	916.074	926.401	936.864	947.465	958.209	969.099	980.141	991.338	1002.69	1014.22	1025.91	1037.78	1049.83	1062.07	1074.5	1087.13	1099.97	1113.02	1126.3	1139.79	1153.53		0.00556265	869.006	880.331
	0.00441135	851.453	862.815	874.273	885.834	897.507	909.299	921.216	933.266	945.456	957.793	970.284	982.936	995.757	1008.75	1021.93	1035.3	1048.87	1062.64	1076.63	1090.84	1105.28		0.00489682	916.682	927.009	937.471	948.072	958.816	969.706	980.747	991.943	1003.3	1014.82	1026.52	1038.38	1050.43	1062.67	1075.1	1087.74	1100.57	1113.63	1126.9	1140.4	1154.13		0.00559786	869.614	880.938
	0.00444636	852.061	863.422	874.88	886.441	898.114	909.905	921.822	933.872	946.061	958.398	970.889	983.541	996.361	1009.36	1022.54	1035.91	1049.47	1063.25	1077.23	1091.44	1105.88		0.00492762	917.29	927.616	938.078	948.679	959.422	970.312	981.353	992.549	1003.91	1015.43	1027.12	1038.99	1051.04	1063.28	1075.71	1088.34	1101.18	1114.23	1127.5	1141	1154.73		0.00563307	870.222	881.546
	0.00448137	852.669	864.03	875.487	887.048	898.72	910.511	922.428	934.477	946.667	959.003	971.494	984.146	996.966	1009.96	1023.14	1036.51	1050.08	1063.85	1077.83	1092.04	1106.48		0.00495842	917.897	928.224	938.685	949.286	960.029	970.918	981.959	993.155	1004.51	1016.03	1027.72	1039.59	1051.64	1063.88	1076.31	1088.94	1101.78	1114.83	1128.1	1141.6	1155.33		0.00566827	870.829	882.153
	0.00451638	853.276	864.637	876.094	887.655	899.327	911.118	923.034	935.083	947.272	959.608	972.099	984.75	997.57	1010.56	1023.74	1037.11	1050.68	1064.45	1078.44	1092.64	1107.08		0.00498921	918.505	928.831	939.293	949.893	960.635	971.525	982.565	993.76	1005.12	1016.64	1028.33	1040.2	1052.25	1064.48	1076.92	1089.55	1102.38	1115.43	1128.7	1142.2	1155.94		0.00570348	871.437	882.761
	0.00455139	853.884	865.245	876.701	888.262	899.934	911.724	923.64	935.689	947.878	960.214	972.703	985.355	998.174	1011.17	1024.35	1037.71	1051.28	1065.05	1079.04	1093.25	1107.68		0.00502001	919.113	929.439	939.9	950.5	961.242	972.131	983.171	994.366	1005.72	1017.24	1028.93	1040.8	1052.85	1065.09	1077.52	1090.15	1102.99	1116.04	1129.31	1142.8	1156.54		0.00573869	872.045	883.368
	0.0045864	854.492	865.852	877.308	888.869	900.54	912.33	924.246	936.295	948.483	960.819	973.308	985.959	998.778	1011.77	1024.95	1038.32	1051.88	1065.66	1079.64	1093.85	1108.28		0.00505081	919.721	930.046	940.507	951.107	961.849	972.737	983.777	994.972	1006.33	1017.85	1029.54	1041.41	1053.46	1065.69	1078.12	1090.75	1103.59	1116.64	1129.91	1143.41	1157.14		0.00577389	872.653	883.976
	0.00462141	855.099	866.459	877.916	889.476	901.147	912.937	924.852	936.9	949.089	961.424	973.913	986.564	999.382	1012.38	1025.55	1038.92	1052.49	1066.26	1080.24	1094.45	1108.89		0.00508161	920.328	930.654	941.114	951.713	962.455	973.343	984.383	995.577	1006.93	1018.45	1030.14	1042.01	1054.06	1066.3	1078.73	1091.36	1104.19	1117.24	1130.51	1144.01	1157.74		0.0058091	873.26	884.583
	0.00465642	855.707	867.067	878.523	890.082	901.753	913.543	925.458	937.506	949.694	962.029	974.518	987.168	999.987	1012.98	1026.16	1039.52	1053.09	1066.86	1080.85	1095.05	1109.49		0.0051124	920.936	931.261	941.721	952.32	963.062	973.95	984.989	996.183	1007.54	1019.06	1030.75	1042.62	1054.66	1066.9	1079.33	1091.96	1104.8	1117.84	1131.11	1144.61	1158.34		0.00584431	873.868	885.191
	0.00469143	856.315	867.674	879.13	890.689	902.36	914.149	926.064	938.112	950.299	962.634	975.123	987.773	1000.59	1013.58	1026.76	1040.13	1053.69	1067.46	1081.45	1095.65	1110.09		0.0051432	921.544	931.868	942.328	952.927	963.668	974.556	985.595	996.789	1008.14	1019.66	1031.35	1043.22	1055.27	1067.5	1079.93	1092.56	1105.4	1118.45	1131.72	1145.21	1158.94		0.00587951	874.476	885.798
	0.00472645	856.923	868.282	879.737	891.296	902.967	914.755	926.67	938.717	950.905	963.239	975.728	988.377	1001.2	1014.19	1027.36	1040.73	1054.3	1068.07	1082.05	1096.26	1110.69		0.005174	922.152	932.476	942.936	953.534	964.275	975.162	986.201	997.395	1008.75	1020.27	1031.96	1043.82	1055.87	1068.11	1080.54	1093.17	1106	1119.05	1132.32	1145.81	1159.55		0.00591472	875.083	886.405
	0.00476146	857.53	868.889	880.344	891.903	903.573	915.362	927.276	939.323	951.51	963.844	976.332	988.982	1001.8	1014.79	1027.97	1041.33	1054.9	1068.67	1082.65	1096.86	1111.29		0.0052048	922.759	933.083	943.543	954.141	964.881	975.769	986.807	998	1009.35	1020.87	1032.56	1044.43	1056.48	1068.71	1081.14	1093.77	1106.6	1119.65	1132.92	1146.42	1160.15		0.00594993	875.691	887.013
	0.00479647	858.138	869.497	880.951	892.51	904.18	915.968	927.882	939.929	952.116	964.449	976.937	989.586	1002.4	1015.4	1028.57	1041.94	1055.5	1069.27	1083.25	1097.46	1111.89		0.00523559	923.367	933.691	944.15	954.748	965.488	976.375	987.413	998.606	1009.96	1021.48	1033.17	1045.03	1057.08	1069.32	1081.74	1094.37	1107.21	1120.26	1133.52	1147.02	1160.75		0.00598514	876.299	887.62
	0.00483148	858.746	870.104	881.559	893.117	904.786	916.574	928.488	940.535	952.721	965.055	977.542	990.191	1003.01	1016	1029.18	1042.54	1056.1	1069.87	1083.86	1098.06	1112.5		0.00526639	923.975	934.298	944.757	955.355	966.095	976.981	988.019	999.212	1010.57	1022.08	1033.77	1045.64	1057.69	1069.92	1082.35	1094.98	1107.81	1120.86	1134.13	1147.62	1161.35		0.00602034	876.907	888.228
	0.00486649	859.354	870.712	882.166	893.724	905.393	917.181	929.094	941.14	953.326	965.66	978.147	990.795	1003.61	1016.6	1029.78	1043.14	1056.71	1070.48	1084.46	1098.66	1113.1		0.00529719	924.582	934.906	945.364	955.961	966.701	977.588	988.625	999.817	1011.17	1022.69	1034.38	1046.24	1058.29	1070.52	1082.95	1095.58	1108.41	1121.46	1134.73	1148.22	1161.95		0.00605555	877.514	888.835
	0.0049015	859.961	871.319	882.773	894.331	905.999	917.787	929.7	941.746	953.932	966.265	978.752	991.4	1004.22	1017.21	1030.38	1043.75	1057.31	1071.08	1085.06	1099.27	1113.7		0.00532799	925.19	935.513	945.971	956.568	967.308	978.194	989.231	1000.42	1011.78	1023.29	1034.98	1046.85	1058.89	1071.13	1083.55	1096.18	1109.02	1122.06	1135.33	1148.82	1162.55		0.00609076	878.122	889.443
	0.00493651	860.569	871.926	883.38	894.937	906.606	918.393	930.306	942.352	954.537	966.87	979.356	992.004	1004.82	1017.81	1030.99	1044.35	1057.91	1071.68	1085.66	1099.87	1114.3		0.00535878	925.798	936.121	946.578	957.175	967.914	978.8	989.837	1001.03	1012.38	1023.9	1035.59	1047.45	1059.5	1071.73	1084.16	1096.79	1109.62	1122.67	1135.93	1149.43	1163.16		0.00612596	878.73	890.05
	0.00497152	861.177	872.534	883.987	895.544	907.213	918.999	930.912	942.957	955.143	967.475	979.961	992.609	1005.42	1018.42	1031.59	1044.95	1058.52	1072.28	1086.27	1100.47	1114.9		0.00538958	926.406	936.728	947.186	957.782	968.521	979.406	990.443	1001.63	1012.99	1024.5	1036.19	1048.06	1060.1	1072.34	1084.76	1097.39	1110.22	1123.27	1136.53	1150.03	1163.76		0.00616117	879.338	890.657
	0.00500653	861.784	873.141	884.594	896.151	907.819	919.606	931.518	943.563	955.748	968.08	980.566	993.213	1006.03	1019.02	1032.19	1045.56	1059.12	1072.89	1086.87	1101.07	1115.5		0.00542038	927.013	937.335	947.793	958.389	969.128	980.013	991.049	1002.24	1013.59	1025.11	1036.8	1048.66	1060.71	1072.94	1085.37	1097.99	1110.82	1123.87	1137.14	1150.63	1164.36		0.00619638	879.945	891.265
	0.00504154	862.392	873.749	885.202	896.758	908.426	920.212	932.124	944.169	956.354	968.685	981.171	993.818	1006.63	1019.62	1032.8	1046.16	1059.72	1073.49	1087.47	1101.67	1116.11		0.00545118	927.621	937.943	948.4	958.996	969.734	980.619	991.655	1002.85	1014.2	1025.71	1037.4	1049.27	1061.31	1073.54	1085.97	1098.6	1111.43	1124.47	1137.74	1151.23	1164.96		0.00623158	880.553	891.872
	0.00507655	863	874.356	885.809	897.365	909.032	920.818	932.73	944.775	956.959	969.29	981.776	994.422	1007.24	1020.23	1033.4	1046.76	1060.33	1074.09	1088.07	1102.28	1116.71		0.00548197	928.229	938.55	949.007	959.603	970.341	981.225	992.261	1003.45	1014.8	1026.32	1038.01	1049.87	1061.91	1074.15	1086.57	1099.2	1112.03	1125.08	1138.34	1151.83	1165.56		0.00626679	881.161	892.48
	0.00511156	863.608	874.964	886.416	897.972	909.639	921.425	933.336	945.38	957.564	969.895	982.381	995.027	1007.84	1020.83	1034	1047.37	1060.93	1074.7	1088.68	1102.88	1117.31		0.00551277	928.836	939.158	949.614	960.21	970.947	981.832	992.867	1004.06	1015.41	1026.92	1038.61	1050.47	1062.52	1074.75	1087.18	1099.8	1112.63	1125.68	1138.94	1152.44	1166.16		0.006302	881.768	893.087
	0.00514657	864.215	875.571	887.023	898.579	910.246	922.031	933.942	945.986	958.17	970.501	982.985	995.631	1008.45	1021.44	1034.61	1047.97	1061.53	1075.3	1089.28	1103.48	1117.91		0.00554357	929.444	939.765	950.221	960.816	971.554	982.438	993.473	1004.66	1016.01	1027.53	1039.22	1051.08	1063.12	1075.35	1087.78	1100.41	1113.24	1126.28	1139.55	1153.04	1166.77		0.0063372	882.376	893.695
	0.00518158	864.823	876.179	887.63	899.185	910.852	922.637	934.548	946.592	958.775	971.106	983.59	996.236	1009.05	1022.04	1035.21	1048.57	1062.13	1075.9	1089.88	1104.08	1118.51		0.00557437	930.052	940.373	950.829	961.423	972.16	983.044	994.079	1005.27	1016.62	1028.13	1039.82	1051.68	1063.73	1075.96	1088.38	1101.01	1113.84	1126.88	1140.15	1153.64	1167.37		0.00637241	882.984	894.302
	0.00521659	865.431	876.786	888.237	899.792	911.459	923.243	935.154	947.197	959.381	971.711	984.195	996.84	1009.65	1022.64	1035.81	1049.18	1062.74	1076.5	1090.48	1104.68	1119.11		0.00560517	930.66	940.98	951.436	962.03	972.767	983.65	994.685	1005.87	1017.22	1028.74	1040.43	1052.29	1064.33	1076.56	1088.99	1101.61	1114.44	1127.49	1140.75	1154.24	1167.97		0.00640762	883.592	894.91
	0.00525161	866.038	877.393	888.844	900.399	912.065	923.85	935.76	947.803	959.986	972.316	984.8	997.445	1010.26	1023.25	1036.42	1049.78	1063.34	1077.11	1091.08	1105.29	1119.72		0.00563596	931.267	941.587	952.043	962.637	973.374	984.257	995.291	1006.48	1017.83	1029.35	1041.03	1052.89	1064.94	1077.17	1089.59	1102.21	1115.05	1128.09	1141.35	1154.84	1168.57		0.00644282	884.199	895.517
	0.00528662	866.646	878.001	889.452	901.006	912.672	924.456	936.366	948.409	960.591	972.921	985.405	998.049	1010.86	1023.85	1037.02	1050.38	1063.94	1077.71	1091.69	1105.89	1120.32		0.00566676	931.875	942.195	952.65	963.244	973.98	984.863	995.897	1007.09	1018.44	1029.95	1041.64	1053.5	1065.54	1077.77	1090.19	1102.82	1115.65	1128.69	1141.96	1155.45	1169.17		0.00647803	884.807	896.124
	0.00532163	867.254	878.608	890.059	901.613	913.278	925.062	936.972	949.015	961.197	973.526	986.01	998.654	1011.47	1024.45	1037.63	1050.99	1064.55	1078.31	1092.29	1106.49	1120.92		0.00569756	932.483	942.802	953.257	963.851	974.587	985.469	996.503	1007.69	1019.04	1030.56	1042.24	1054.1	1066.14	1078.37	1090.8	1103.42	1116.25	1129.29	1142.56	1156.05	1169.77		0.00651324	885.415	896.732
	0.00535664	867.862	879.216	890.666	902.22	913.885	925.669	937.578	949.62	961.802	974.131	986.614	999.258	1012.07	1025.06	1038.23	1051.59	1065.15	1078.91	1092.89	1107.09	1121.52		0.00572836	933.091	943.41	953.864	964.458	975.193	986.076	997.109	1008.3	1019.65	1031.16	1042.85	1054.71	1066.75	1078.98	1091.4	1104.02	1116.85	1129.9	1143.16	1156.65	1170.37		0.00654844	886.022	897.339
	0.00539165	868.469	879.823	891.273	902.827	914.492	926.275	938.184	950.226	962.408	974.736	987.219	999.863	1012.68	1025.66	1038.83	1052.19	1065.75	1079.52	1093.49	1107.69	1122.12		0.00575915	933.698	944.017	954.471	965.064	975.8	986.682	997.715	1008.9	1020.25	1031.77	1043.45	1055.31	1067.35	1079.58	1092.01	1104.63	1117.46	1130.5	1143.76	1157.25	1170.98		0.00658365	886.63	897.947
	0.00542666	869.077	880.431	891.88	903.434	915.098	926.881	938.79	950.832	963.013	975.342	987.824	1000.47	1013.28	1026.27	1039.44	1052.8	1066.35	1080.12	1094.1	1108.29	1122.72		0.00578995	934.306	944.625	955.079	965.671	976.407	987.288	998.321	1009.51	1020.86	1032.37	1044.05	1055.91	1067.96	1080.19	1092.61	1105.23	1118.06	1131.1	1144.36	1157.85	1171.58		0.00661886	887.238	898.554
	0.00546167	869.685	881.038	892.487	904.04	915.705	927.488	939.396	951.437	963.619	975.947	988.429	1001.07	1013.88	1026.87	1040.04	1053.4	1066.96	1080.72	1094.7	1108.9	1123.33		0.00582075	934.914	945.232	955.686	966.278	977.013	987.895	998.927	1010.11	1021.46	1032.98	1044.66	1056.52	1068.56	1080.79	1093.21	1105.83	1118.66	1131.71	1144.97	1158.46	1172.18		0.00665406	887.846	899.162
	0.00549668	870.293	881.645	893.095	904.647	916.311	928.094	940.002	952.043	964.224	976.552	989.034	1001.68	1014.49	1027.47	1040.64	1054	1067.56	1081.32	1095.3	1109.5	1123.93		0.00585155	935.521	945.84	956.293	966.885	977.62	988.501	999.533	1010.72	1022.07	1033.58	1045.26	1057.12	1069.17	1081.39	1093.82	1106.44	1119.27	1132.31	1145.57	1159.06	1172.78		0.00668927	888.453	899.769
	0.00553169	870.9	882.253	893.702	905.254	916.918	928.7	940.608	952.649	964.829	977.157	989.638	1002.28	1015.09	1028.08	1041.25	1054.61	1068.16	1081.93	1095.9	1110.1	1124.53		0.00588234	936.129	946.447	956.9	967.492	978.226	989.107	1000.14	1011.33	1022.67	1034.19	1045.87	1057.73	1069.77	1082	1094.42	1107.04	1119.87	1132.91	1146.17	1159.66	1173.38		0.00672448	889.061	900.377
	0.0055667	871.508	882.86	894.309	905.861	917.524	929.306	941.214	953.254	965.435	977.762	990.243	1002.89	1015.7	1028.68	1041.85	1055.21	1068.77	1082.53	1096.51	1110.7	1125.13		0.00591314	936.737	947.054	957.507	968.099	978.833	989.713	1000.74	1011.93	1023.28	1034.79	1046.47	1058.33	1070.37	1082.6	1095.02	1107.64	1120.47	1133.51	1146.77	1160.26	1173.98		0.00675968	889.669	900.984
	0.00560171	872.116	883.468	894.916	906.468	918.131	929.913	941.82	953.86	966.04	978.367	990.848	1003.49	1016.3	1029.29	1042.45	1055.81	1069.37	1083.13	1097.11	1111.3	1125.73		0.00594394	937.345	947.662	958.114	968.706	979.439	990.32	1001.35	1012.54	1023.88	1035.4	1047.08	1058.94	1070.98	1083.21	1095.63	1108.25	1121.08	1134.12	1147.38	1160.86	1174.59		0.00679489	890.277	901.591
	0.00563672	872.723	884.075	895.523	907.075	918.738	930.519	942.426	954.466	966.646	978.972	991.453	1004.09	1016.9	1029.89	1043.06	1056.42	1069.97	1083.73	1097.71	1111.91	1126.33		0.00597474	937.952	948.269	958.722	969.313	980.046	990.926	1001.96	1013.14	1024.49	1036	1047.68	1059.54	1071.58	1083.81	1096.23	1108.85	1121.68	1134.72	1147.98	1161.47	1175.19		0.0068301	890.884	902.199
	0.00567173	873.331	884.683	896.13	907.682	919.344	931.125	943.032	955.072	967.251	979.577	992.058	1004.7	1017.51	1030.49	1043.66	1057.02	1070.58	1084.34	1098.31	1112.51	1126.94		0.00600553	938.56	948.877	959.329	969.919	980.653	991.532	1002.56	1013.75	1025.1	1036.61	1048.29	1060.15	1072.19	1084.41	1096.83	1109.45	1122.28	1135.32	1148.58	1162.07	1175.79		0.0068653	891.492	902.806
	0.00570674	873.939	885.29	896.737	908.289	919.951	931.732	943.638	955.677	967.856	980.183	992.663	1005.3	1018.11	1031.1	1044.27	1057.62	1071.18	1084.94	1098.91	1113.11	1127.54		0.00603633	939.168	949.484	959.936	970.526	981.259	992.139	1003.17	1014.35	1025.7	1037.21	1048.89	1060.75	1072.79	1085.02	1097.44	1110.06	1122.88	1135.92	1149.18	1162.67	1176.39		0.00690051	892.1	903.414
	0.00574176	874.547	885.898	897.345	908.895	920.557	932.338	944.244	956.283	968.462	980.788	993.267	1005.91	1018.72	1031.7	1044.87	1058.23	1071.78	1085.54	1099.52	1113.71	1128.14		0.00606713	939.776	950.092	960.543	971.133	981.866	992.745	1003.77	1014.96	1026.31	1037.82	1049.5	1061.36	1073.39	1085.62	1098.04	1110.66	1123.49	1136.53	1149.79	1163.27	1176.99		0.00693572	892.707	904.021
	0.00577677	875.154	886.505	897.952	909.502	921.164	932.944	944.85	956.889	969.067	981.393	993.872	1006.51	1019.32	1032.31	1045.47	1058.83	1072.38	1086.14	1100.12	1114.31	1128.74		0.00609793	940.383	950.699	961.15	971.74	982.472	993.351	1004.38	1015.57	1026.91	1038.42	1050.1	1061.96	1074	1086.22	1098.64	1111.26	1124.09	1137.13	1150.39	1163.87	1177.59		0.00697092	893.315	904.629
	0.00581178	875.762	887.112	898.559	910.109	921.771	933.55	945.456	957.494	969.673	981.998	994.477	1007.12	1019.93	1032.91	1046.08	1059.43	1072.99	1086.75	1100.72	1114.92	1129.34		0.00612872	940.991	951.306	961.757	972.347	983.079	993.957	1004.99	1016.17	1027.52	1039.03	1050.71	1062.56	1074.6	1086.83	1099.25	1111.87	1124.69	1137.73	1150.99	1164.48	1178.2		0.00700613	893.923	905.236
	0.00584679	876.37	887.72	899.166	910.716	922.377	934.157	946.062	958.1	970.278	982.603	995.082	1007.72	1020.53	1033.51	1046.68	1060.04	1073.59	1087.35	1101.32	1115.52	1129.94		0.00615952	941.599	951.914	962.365	972.954	983.686	994.564	1005.59	1016.78	1028.12	1039.63	1051.31	1063.17	1075.21	1087.43	1099.85	1112.47	1125.3	1138.33	1151.59	1165.08	1178.8		0.00704134	894.531	905.843
	0.0058818	876.977	888.327	899.773	911.323	922.984	934.763	946.668	958.706	970.884	983.208	995.687	1008.33	1021.13	1034.12	1047.28	1060.64	1074.19	1087.95	1101.93	1116.12	1130.54		0.00619032	942.206	952.521	962.972	973.561	984.292	995.17	1006.2	1017.38	1028.73	1040.24	1051.92	1063.77	1075.81	1088.04	1100.46	1113.07	1125.9	1138.94	1152.19	1165.68	1179.4		0.00707654	895.138	906.451
	0.00591681	877.585	888.935	900.38	911.93	923.59	935.369	947.274	959.312	971.489	983.813	996.291	1008.93	1021.74	1034.72	1047.89	1061.24	1074.8	1088.56	1102.53	1116.72	1131.15		0.00622112	942.814	953.129	963.579	974.168	984.899	995.776	1006.8	1017.99	1029.33	1040.84	1052.52	1064.38	1076.42	1088.64	1101.06	1113.68	1126.5	1139.54	1152.8	1166.28	1180		0.00711175	895.746	907.058
	0.00595182	878.193	889.542	900.988	912.537	924.197	935.976	947.88	959.917	972.094	984.418	996.896	1009.54	1022.34	1035.32	1048.49	1061.85	1075.4	1089.16	1103.13	1117.32	1131.75		0.00625192	943.422	953.736	964.186	974.774	985.505	996.383	1007.41	1018.59	1029.94	1041.45	1053.13	1064.98	1077.02	1089.24	1101.66	1114.28	1127.1	1140.14	1153.4	1166.88	1180.6		0.00714696	896.354	907.666
	0.00598683	878.801	890.15	901.595	913.143	924.803	936.582	948.486	960.523	972.7	985.023	997.501	1010.14	1022.95	1035.93	1049.09	1062.45	1076	1089.76	1103.73	1117.93	1132.35		0.00628271	944.03	954.344	964.793	975.381	986.112	996.989	1008.02	1019.2	1030.54	1042.05	1053.73	1065.59	1077.62	1089.85	1102.27	1114.88	1127.71	1140.74	1154	1167.49	1181.2		0.00718216	896.961	908.273
	0.00602184	879.408	890.757	902.202	913.75	925.41	937.188	949.092	961.129	973.305	985.629	998.106	1010.74	1023.55	1036.53	1049.7	1063.05	1076.61	1090.36	1104.34	1118.53	1132.95		0.00631351	944.637	954.951	965.4	975.988	986.718	997.595	1008.62	1019.81	1031.15	1042.66	1054.34	1066.19	1078.23	1090.45	1102.87	1115.49	1128.31	1141.35	1154.6	1168.09	1181.81		0.00721737	897.569	908.881
	0.00605685	880.016	891.364	902.809	914.357	926.017	937.795	949.698	961.734	973.911	986.234	998.711	1011.35	1024.16	1037.14	1050.3	1063.66	1077.21	1090.97	1104.94	1119.13	1133.55		0.00634431	945.245	955.559	966.007	976.595	987.325	998.202	1009.23	1020.41	1031.75	1043.26	1054.94	1066.8	1078.83	1091.06	1103.47	1116.09	1128.91	1141.95	1155.21	1168.69	1182.41		0.00725258	898.177	909.488
	0.00609186	880.624	891.972	903.416	914.964	926.623	938.401	950.304	962.34	974.516	986.839	999.316	1011.95	1024.76	1037.74	1050.9	1064.26	1077.81	1091.57	1105.54	1119.73	1134.15		0.00637511	945.853	956.166	966.615	977.202	987.932	998.808	1009.83	1021.02	1032.36	1043.87	1055.55	1067.4	1079.44	1091.66	1104.08	1116.69	1129.52	1142.55	1155.81	1169.29	1183.01		0.00728778	898.785	910.096
	0.00612687	881.232	892.579	904.023	915.571	927.23	939.007	950.91	962.946	975.121	987.444	999.92	1012.56	1025.36	1038.34	1051.51	1064.86	1078.41	1092.17	1106.14	1120.33	1134.76		0.0064059	946.46	956.773	967.222	977.809	988.538	999.414	1010.44	1021.62	1032.97	1044.47	1056.15	1068.01	1080.04	1092.26	1104.68	1117.3	1130.12	1143.15	1156.41	1169.89	1183.61		0.00732299	899.392	910.703
	0.00616188	881.839	893.187	904.63	916.178	927.836	939.613	951.516	963.552	975.727	988.049	1000.53	1013.16	1025.97	1038.95	1052.11	1065.47	1079.02	1092.77	1106.74	1120.94	1135.36		0.0064367	947.068	957.381	967.829	978.416	989.145	1000.02	1011.05	1022.23	1033.57	1045.08	1056.76	1068.61	1080.65	1092.87	1105.28	1117.9	1130.72	1143.76	1157.01	1170.5	1184.21		0.0073582	900	911.31
	0.00619689	882.447	893.794	905.238	916.785	928.443	940.22	952.122	964.157	976.332	988.654	1001.13	1013.77	1026.57	1039.55	1052.72	1066.07	1079.62	1093.38	1107.35	1121.54	1135.96		0.0064675	947.676	957.988	968.436	979.022	989.751	1000.63	1011.65	1022.83	1034.18	1045.68	1057.36	1069.21	1081.25	1093.47	1105.89	1118.5	1131.33	1144.36	1157.62	1171.1	1184.81		0.0073934	900.608	911.918
	0.00623191	883.055	894.402	905.845	917.392	929.05	940.826	952.728	964.763	976.938	989.259	1001.73	1014.37	1027.18	1040.16	1053.32	1066.67	1080.22	1093.98	1107.95	1122.14	1136.56		0.0064983	948.284	958.596	969.043	979.629	990.358	1001.23	1012.26	1023.44	1034.78	1046.29	1057.97	1069.82	1081.85	1094.08	1106.49	1119.11	1131.93	1144.96	1158.22	1171.7	1185.42		0.00742861	901.216	912.525
	0.00626692	883.662	895.009	906.452	917.998	929.656	941.432	953.334	965.369	977.543	989.864	1002.34	1014.98	1027.78	1040.76	1053.92	1067.28	1080.83	1094.58	1108.55	1122.74	1137.16		0.00652909	948.891	959.203	969.65	980.236	990.964	1001.84	1012.86	1024.05	1035.39	1046.89	1058.57	1070.42	1082.46	1094.68	1107.09	1119.71	1132.53	1145.57	1158.82	1172.3	1186.02		0.00746382	901.823	913.133
	0.00630193	884.27	895.617	907.059	918.605	930.263	942.039	953.94	965.974	978.149	990.47	1002.94	1015.58	1028.38	1041.36	1054.53	1067.88	1081.43	1095.18	1109.15	1123.34	1137.76		0.00655989	949.499	959.811	970.258	980.843	991.571	1002.45	1013.47	1024.65	1035.99	1047.5	1059.18	1071.03	1083.06	1095.28	1107.7	1120.31	1133.13	1146.17	1159.42	1172.9	1186.62		0.00749902	902.431	913.74
	0.00633694	884.878	896.224	907.666	919.212	930.869	942.645	954.546	966.58	978.754	991.075	1003.55	1016.18	1028.99	1041.97	1055.13	1068.48	1082.03	1095.79	1109.76	1123.95	1138.37		0.00659069	950.107	960.418	970.865	981.45	992.178	1003.05	1014.08	1025.26	1036.6	1048.1	1059.78	1071.63	1083.67	1095.89	1108.3	1120.92	1133.74	1146.77	1160.02	1173.51	1187.22		0.00753423	903.039	914.348
	0.00637195	885.486	896.831	908.273	919.819	931.476	943.251	955.152	967.186	979.359	991.68	1004.15	1016.79	1029.59	1042.57	1055.73	1069.09	1082.63	1096.39	1110.36	1124.55	1138.97		0.00662149	950.715	961.026	971.472	982.057	992.784	1003.66	1014.68	1025.86	1037.2	1048.71	1060.38	1072.24	1084.27	1096.49	1108.91	1121.52	1134.34	1147.37	1160.63	1174.11	1187.82		0.00756944	903.646	914.955
	0.00640696	886.093	897.439	908.881	920.426	932.082	943.857	955.758	967.792	979.965	992.285	1004.76	1017.39	1030.2	1043.18	1056.34	1069.69	1083.24	1096.99	1110.96	1125.15	1139.57		0.00665228	951.322	961.633	972.079	982.664	993.391	1004.26	1015.29	1026.47	1037.81	1049.31	1060.99	1072.84	1084.87	1097.1	1109.51	1122.12	1134.94	1147.98	1161.23	1174.71	1188.42		0.00760464	904.254	915.562
	0.00644197	886.701	898.046	909.488	921.033	932.689	944.464	956.364	968.397	980.57	992.89	1005.36	1018	1030.8	1043.78	1056.94	1070.29	1083.84	1097.59	1111.56	1125.75	1140.17		0.00668308	951.93	962.24	972.686	983.271	993.997	1004.87	1015.89	1027.07	1038.41	1049.92	1061.59	1073.45	1085.48	1097.7	1110.11	1122.73	1135.55	1148.58	1161.83	1175.31	1189.03		0.00763985	904.862	916.17
	0.00647698	887.309	898.654	910.095	921.64	933.296	945.07	956.97	969.003	981.176	993.495	1005.97	1018.6	1031.41	1044.38	1057.54	1070.89	1084.44	1098.2	1112.16	1126.35	1140.77		0.00671388	952.538	962.848	973.293	983.877	994.604	1005.48	1016.5	1027.68	1039.02	1050.52	1062.2	1074.05	1086.08	1098.3	1110.72	1123.33	1136.15	1149.18	1162.43	1175.91	1189.63		0.00767506	905.47	916.777
	0.00651199	887.916	899.261	910.702	922.247	933.902	945.676	957.576	969.609	981.781	994.1	1006.57	1019.21	1032.01	1044.99	1058.15	1071.5	1085.05	1098.8	1112.77	1126.96	1141.37		0.00674468	953.145	963.455	973.9	984.484	995.211	1006.08	1017.11	1028.29	1039.63	1051.13	1062.8	1074.65	1086.69	1098.91	1111.32	1123.93	1136.75	1149.78	1163.04	1176.51	1190.23		0.00771026	906.077	917.385
	0.006547	888.524	899.869	911.309	922.853	934.509	946.283	958.182	970.214	982.386	994.705	1007.18	1019.81	1032.61	1045.59	1058.75	1072.1	1085.65	1099.4	1113.37	1127.56	1141.98		0.00677547	953.753	964.063	974.508	985.091	995.817	1006.69	1017.71	1028.89	1040.23	1051.73	1063.41	1075.26	1087.29	1099.51	1111.92	1124.54	1137.35	1150.39	1163.64	1177.12	1190.83		0.00774547	906.685	917.992
	0.00658201	889.132	900.476	911.916	923.46	935.115	946.889	958.788	970.82	982.992	995.31	1007.78	1020.42	1033.22	1046.2	1059.35	1072.7	1086.25	1100.01	1113.97	1128.16	1142.58		0.00680627	954.361	964.67	975.115	985.698	996.424	1007.3	1018.32	1029.5	1040.84	1052.34	1064.01	1075.86	1087.9	1100.11	1112.53	1125.14	1137.96	1150.99	1164.24	1177.72	1191.43		0.00778068	907.293	918.6
	0.00661702	889.74	901.084	912.523	924.067	935.722	947.495	959.394	971.426	983.597	995.916	1008.39	1021.02	1033.82	1046.8	1059.96	1073.31	1086.86	1100.61	1114.57	1128.76	1143.18		0.00683707	954.969	965.278	975.722	986.305	997.03	1007.9	1018.92	1030.1	1041.44	1052.94	1064.62	1076.47	1088.5	1100.72	1113.13	1125.74	1138.56	1151.59	1164.84	1178.32	1192.03		0.00781588	907.901	919.207
	0.00665203	890.347	901.691	913.131	924.674	936.329	948.102	960	972.032	984.203	996.521	1008.99	1021.63	1034.43	1047.4	1060.56	1073.91	1087.46	1101.21	1115.18	1129.36	1143.78		0.00686787	955.576	965.885	976.329	986.912	997.637	1008.51	1019.53	1030.71	1042.05	1053.55	1065.22	1077.07	1089.1	1101.32	1113.73	1126.35	1139.16	1152.19	1165.45	1178.92	1192.64		0.00785109	908.508	919.815
	0.00668704	890.955	902.298	913.738	925.281	936.935	948.708	960.606	972.637	984.808	997.126	1009.6	1022.23	1035.03	1048.01	1061.17	1074.51	1088.06	1101.81	1115.78	1129.97	1144.38		0.00689866	956.184	966.492	976.936	987.519	998.243	1009.11	1020.14	1031.31	1042.65	1054.15	1065.83	1077.68	1089.71	1101.93	1114.34	1126.95	1139.77	1152.8	1166.05	1179.52	1193.24		0.0078863	909.116	920.422
	0.00672206	891.563	902.906	914.345	925.888	937.542	949.314	961.212	973.243	985.414	997.731	1010.2	1022.83	1035.64	1048.61	1061.77	1075.12	1088.66	1102.42	1116.38	1130.57	1144.98		0.00692946	956.792	967.1	977.543	988.125	998.85	1009.72	1020.74	1031.92	1043.26	1054.76	1066.43	1078.28	1090.31	1102.53	1114.94	1127.55	1140.37	1153.4	1166.65	1180.13	1193.84		0.0079215	909.724	921.029
	0.00675707	892.171	903.513	914.952	926.495	938.148	949.92	961.818	973.849	986.019	998.336	1010.81	1023.44	1036.24	1049.21	1062.37	1075.72	1089.27	1103.02	1116.98	1131.17	1145.59		0.00696026	957.399	967.707	978.151	988.732	999.457	1010.33	1021.35	1032.53	1043.86	1055.37	1067.04	1078.89	1090.92	1103.13	1115.55	1128.16	1140.97	1154	1167.25	1180.73	1194.44		0.00795671	910.331	921.637
	0.00679208	892.778	904.121	915.559	927.101	938.755	950.527	962.424	974.454	986.624	998.941	1011.41	1024.04	1036.84	1049.82	1062.98	1076.32	1089.87	1103.62	1117.59	1131.77	1146.19		0.00699106	958.007	968.315	978.758	989.339	1000.06	1010.93	1021.95	1033.13	1044.47	1055.97	1067.64	1079.49	1091.52	1103.74	1116.15	1128.76	1141.58	1154.6	1167.85	1181.33	1195.04		0.00799192	910.939	922.244
	0.00682709	893.386	904.728	916.166	927.708	939.361	951.133	963.03	975.06	987.23	999.546	1012.02	1024.65	1037.45	1050.42	1063.58	1076.93	1090.47	1104.22	1118.19	1132.37	1146.79		0.00702186	958.615	968.922	979.365	989.946	1000.67	1011.54	1022.56	1033.74	1045.07	1056.58	1068.25	1080.1	1092.13	1104.34	1116.75	1129.36	1142.18	1155.21	1168.46	1181.93	1195.64		0.00802712	911.547	922.852
	0.0068621	893.994	905.336	916.774	928.315	939.968	951.739	963.636	975.666	987.835	1000.15	1012.62	1025.25	1038.05	1051.03	1064.18	1077.53	1091.08	1104.83	1118.79	1132.98	1147.39		0.00705265	959.223	969.53	979.972	990.553	1001.28	1012.15	1023.17	1034.34	1045.68	1057.18	1068.85	1080.7	1092.73	1104.95	1117.36	1129.97	1142.78	1155.81	1169.06	1182.53	1196.24		0.00806233	912.155	923.459
	0.00689711	894.601	905.943	917.381	928.922	940.575	952.346	964.242	976.272	988.441	1000.76	1013.23	1025.86	1038.66	1051.63	1064.79	1078.13	1091.68	1105.43	1119.39	1133.58	1147.99		0.00708345	959.83	970.137	980.579	991.16	1001.88	1012.75	1023.77	1034.95	1046.28	1057.79	1069.46	1081.3	1093.33	1105.55	1117.96	1130.57	1143.38	1156.41	1169.66	1183.14	1196.85		0.00809754	912.762	924.067
	0.00693212	895.209	906.55	917.988	929.529	941.181	952.952	964.848	976.877	989.046	1001.36	1013.83	1026.46	1039.26	1052.23	1065.39	1078.74	1092.28	1106.03	1119.99	1134.18	1148.59		0.00711425	960.438	970.745	981.186	991.767	1002.49	1013.36	1024.38	1035.55	1046.89	1058.39	1070.06	1081.91	1093.94	1106.15	1118.56	1131.17	1143.99	1157.02	1170.26	1183.74	1197.45		0.00813274	913.37	924.674
	0.00696713	895.817	907.158	918.595	930.136	941.788	953.558	965.454	977.483	989.651	1001.97	1014.44	1027.07	1039.86	1052.84	1065.99	1079.34	1092.88	1106.63	1120.6	1134.78	1149.2		0.00714505	961.046	971.352	981.793	992.374	1003.1	1013.97	1024.98	1036.16	1047.5	1059	1070.67	1082.51	1094.54	1106.76	1119.17	1131.78	1144.59	1157.62	1170.87	1184.34	1198.05		0.00816795	913.978	925.281
	0.00700214	896.425	907.765	919.202	930.743	942.394	954.164	966.06	978.089	990.257	1002.57	1015.04	1027.67	1040.47	1053.44	1066.6	1079.94	1093.49	1107.24	1121.2	1135.38	1149.8		0.00717584	961.654	971.959	982.401	992.98	1003.7	1014.57	1025.59	1036.77	1048.1	1059.6	1071.27	1083.12	1095.15	1107.36	1119.77	1132.38	1145.19	1158.22	1171.47	1184.94	1198.65		0.00820316	914.585	925.889
	0.00703715	897.032	908.373	919.809	931.35	943.001	954.771	966.666	978.694	990.862	1003.18	1015.65	1028.28	1041.07	1054.05	1067.2	1080.55	1094.09	1107.84	1121.8	1135.99	1150.4		0.00720664	962.261	972.567	983.008	993.587	1004.31	1015.18	1026.2	1037.37	1048.71	1060.21	1071.88	1083.72	1095.75	1107.97	1120.37	1132.98	1145.8	1158.82	1172.07	1185.54	1199.25		0.00823836	915.193	926.496
	0.00707216	897.64	908.98	920.416	931.956	943.608	955.377	967.272	979.3	991.468	1003.78	1016.25	1028.88	1041.68	1054.65	1067.81	1081.15	1094.69	1108.44	1122.4	1136.59	1151		0.00723744	962.869	973.174	983.615	994.194	1004.92	1015.78	1026.8	1037.98	1049.31	1060.81	1072.48	1084.33	1096.35	1108.57	1120.98	1133.59	1146.4	1159.43	1172.67	1186.15	1199.85		0.00827357	915.801	927.104
	0.00710717	898.248	909.588	921.024	932.563	944.214	955.983	967.878	979.906	992.073	1004.39	1016.86	1029.48	1042.28	1055.25	1068.41	1081.75	1095.3	1109.04	1123.01	1137.19	1151.6		0.00726824	963.477	973.782	984.222	994.801	1005.52	1016.39	1027.41	1038.58	1049.92	1061.42	1073.09	1084.93	1096.96	1109.17	1121.58	1134.19	1147	1160.03	1173.27	1186.75	1200.46		0.00830878	916.409	927.711
	0.00714218	898.856	910.195	921.631	933.17	944.821	956.59	968.484	980.511	992.679	1004.99	1017.46	1030.09	1042.89	1055.86	1069.01	1082.36	1095.9	1109.65	1123.61	1137.79	1152.2		0.00729903	964.084	974.389	984.829	995.408	1006.13	1017	1028.01	1039.19	1050.52	1062.02	1073.69	1085.54	1097.56	1109.78	1122.18	1134.79	1147.61	1160.63	1173.88	1187.35	1201.06		0.00834398	917.016	928.319
	0.00717719	899.463	910.803	922.238	933.777	945.427	957.196	969.09	981.117	993.284	1005.6	1018.06	1030.69	1043.49	1056.46	1069.62	1082.96	1096.5	1110.25	1124.21	1138.39	1152.81		0.00732983	964.692	974.997	985.436	996.015	1006.74	1017.6	1028.62	1039.79	1051.13	1062.63	1074.3	1086.14	1098.17	1110.38	1122.79	1135.4	1148.21	1161.23	1174.48	1187.95	1201.66		0.00837919	917.624	928.926
	0.0072122	900.071	911.41	922.845	934.384	946.034	957.802	969.696	981.723	993.889	1006.2	1018.67	1031.3	1044.09	1057.07	1070.22	1083.56	1097.11	1110.85	1124.81	1139	1153.41		0.00736063	965.3	975.604	986.044	996.622	1007.34	1018.21	1029.23	1040.4	1051.73	1063.23	1074.9	1086.75	1098.77	1110.98	1123.39	1136	1148.81	1161.84	1175.08	1188.55	1202.26		0.0084144	918.232	929.534
	0.00724722	900.679	912.017	923.452	934.991	946.64	958.409	970.302	982.329	994.495	1006.81	1019.27	1031.9	1044.7	1057.67	1070.82	1084.17	1097.71	1111.46	1125.42	1139.6	1154.01		0.00739143	965.908	976.211	986.651	997.229	1007.95	1018.82	1029.83	1041.01	1052.34	1063.84	1075.51	1087.35	1099.38	1111.59	1124	1136.6	1149.41	1162.44	1175.68	1189.16	1202.86		0.0084496	918.84	930.141
	0.00728223	901.286	912.625	924.059	935.598	947.247	959.015	970.908	982.934	995.1	1007.41	1019.88	1032.51	1045.3	1058.27	1071.43	1084.77	1098.31	1112.06	1126.02	1140.2	1154.61		0.00742222	966.515	976.819	987.258	997.835	1008.56	1019.42	1030.44	1041.61	1052.94	1064.44	1076.11	1087.95	1099.98	1112.19	1124.6	1137.2	1150.02	1163.04	1176.29	1189.76	1203.46		0.00848481	919.447	930.748
	0.00731724	901.894	913.232	924.667	936.204	947.854	959.621	971.514	983.54	995.706	1008.02	1020.48	1033.11	1045.91	1058.88	1072.03	1085.37	1098.91	1112.66	1126.62	1140.8	1155.21		0.00745302	967.123	977.426	987.865	998.442	1009.16	1020.03	1031.04	1042.22	1053.55	1065.05	1076.72	1088.56	1100.58	1112.8	1125.2	1137.81	1150.62	1163.64	1176.89	1190.36	1204.07		0.00852002	920.055	931.356
	0.00735225	902.502	913.84	925.274	936.811	948.46	960.227	972.12	984.146	996.311	1008.62	1021.09	1033.72	1046.51	1059.48	1072.63	1085.98	1099.52	1113.26	1127.22	1141.4	1155.81		0.00748382	967.731	978.034	988.472	999.049	1009.77	1020.63	1031.65	1042.82	1054.16	1065.65	1077.32	1089.16	1101.19	1113.4	1125.81	1138.41	1151.22	1164.25	1177.49	1190.96	1204.67		0.00855522	920.663	931.963
	0.00738726	903.11	914.447	925.881	937.418	949.067	960.834	972.726	984.751	996.916	1009.23	1021.69	1034.32	1047.12	1060.08	1073.24	1086.58	1100.12	1113.87	1127.82	1142	1156.41		0.00751462	968.338	978.641	989.079	999.656	1010.38	1021.24	1032.26	1043.43	1054.76	1066.26	1077.92	1089.77	1101.79	1114	1126.41	1139.01	1151.83	1164.85	1178.09	1191.56	1205.27		0.00859043	921.27	932.571
	0.00742227	903.717	915.055	926.488	938.025	949.673	961.44	973.332	985.357	997.522	1009.83	1022.3	1034.92	1047.72	1060.69	1073.84	1087.18	1100.72	1114.47	1128.43	1142.61	1157.02		0.00754541	968.946	979.249	989.686	1000.26	1010.98	1021.85	1032.86	1044.03	1055.37	1066.86	1078.53	1090.37	1102.4	1114.61	1127.01	1139.62	1152.43	1165.45	1178.7	1192.17	1205.87		0.00862564	921.878	933.178
	0.00745728	904.325	915.662	927.095	938.632	950.28	962.046	973.938	985.963	998.127	1010.44	1022.9	1035.53	1048.32	1061.29	1074.44	1087.79	1101.33	1115.07	1129.03	1143.21	1157.62		0.00757621	969.554	979.856	990.294	1000.87	1011.59	1022.45	1033.47	1044.64	1055.97	1067.47	1079.13	1090.98	1103	1115.21	1127.62	1140.22	1153.03	1166.05	1179.3	1192.77	1206.47		0.00866084	922.486	933.786
	0.00749229	904.933	916.269	927.702	939.239	950.886	962.653	974.544	986.569	998.733	1011.04	1023.51	1036.13	1048.93	1061.9	1075.05	1088.39	1101.93	1115.67	1129.63	1143.81	1158.22		0.00760701	970.162	980.464	990.901	1001.48	1012.19	1023.06	1034.07	1045.25	1056.58	1068.07	1079.74	1091.58	1103.61	1115.82	1128.22	1140.82	1153.63	1166.66	1179.9	1193.37	1207.07		0.00869605	923.094	934.393
	0.0075273	905.54	916.877	928.309	939.846	951.493	963.259	975.15	987.174	999.338	1011.65	1024.11	1036.74	1049.53	1062.5	1075.65	1088.99	1102.53	1116.28	1130.23	1144.41	1158.82		0.00763781	970.769	981.071	991.508	1002.08	1012.8	1023.67	1034.68	1045.85	1057.18	1068.68	1080.34	1092.19	1104.21	1116.42	1128.82	1141.43	1154.24	1167.26	1180.5	1193.97	1207.68		0.00873126	923.701	935.001
	0.00756231	906.148	917.484	928.917	940.453	952.1	963.865	975.756	987.78	999.944	1012.25	1024.72	1037.34	1050.14	1063.1	1076.26	1089.6	1103.14	1116.88	1130.84	1145.01	1159.42		0.00766861	971.377	981.678	992.115	1002.69	1013.41	1024.27	1035.29	1046.46	1057.79	1069.28	1080.95	1092.79	1104.81	1117.02	1129.43	1142.03	1154.84	1167.86	1181.1	1194.57	1208.28		0.00876646	924.309	935.608
	0.00759732	906.756	918.092	929.524	941.059	952.706	964.471	976.362	988.386	1000.55	1012.86	1025.32	1037.95	1050.74	1063.71	1076.86	1090.2	1103.74	1117.48	1131.44	1145.62	1160.02		0.0076994	971.985	982.286	992.722	1003.3	1014.01	1024.88	1035.89	1047.06	1058.39	1069.89	1081.55	1093.39	1105.42	1117.63	1130.03	1142.63	1155.44	1168.47	1181.71	1195.18	1208.88		0.00880167	924.917	936.215
	0.00763233	907.364	918.699	930.131	941.666	953.313	965.078	976.968	988.991	1001.15	1013.46	1025.93	1038.55	1051.34	1064.31	1077.46	1090.8	1104.34	1118.08	1132.04	1146.22	1160.63		0.0077302	972.593	982.893	993.329	1003.9	1014.62	1025.48	1036.5	1047.67	1059	1070.49	1082.16	1094	1106.02	1118.23	1130.63	1143.24	1156.05	1169.07	1182.31	1195.78	1209.48		0.00883688	925.524	936.823
	0.00766734	907.971	919.307	930.738	942.273	953.919	965.684	977.574	989.597	1001.76	1014.07	1026.53	1039.16	1051.95	1064.92	1078.07	1091.41	1104.94	1118.69	1132.64	1146.82	1161.23		0.007761	973.2	983.501	993.937	1004.51	1015.23	1026.09	1037.1	1048.27	1059.6	1071.1	1082.76	1094.6	1106.63	1118.84	1131.24	1143.84	1156.65	1169.67	1182.91	1196.38	1210.08		0.00887208	926.132	937.43
	0.00770235	908.579	919.914	931.345	942.88	954.526	966.29	978.18	990.203	1002.37	1014.67	1027.14	1039.76	1052.55	1065.52	1078.67	1092.01	1105.55	1119.29	1133.25	1147.42	1161.83		0.0077918	973.808	984.108	994.544	1005.12	1015.83	1026.7	1037.71	1048.88	1060.21	1071.7	1083.37	1095.21	1107.23	1119.44	1131.84	1144.44	1157.25	1170.27	1183.51	1196.98	1210.68		0.00890729	926.74	938.038
	0.00773737	909.187	920.522	931.952	943.487	955.133	966.897	978.786	990.809	1002.97	1015.28	1027.74	1040.37	1053.16	1066.12	1079.27	1092.61	1106.15	1119.89	1133.85	1148.02	1162.43		0.00782259	974.416	984.716	995.151	1005.72	1016.44	1027.3	1038.32	1049.49	1060.81	1072.31	1083.97	1095.81	1107.83	1120.04	1132.45	1145.05	1157.86	1170.88	1184.12	1197.58	1211.29		0.0089425	927.348	938.645
	0.00777238	909.795	921.129	932.56	944.094	955.739	967.503	979.392	991.414	1003.58	1015.88	1028.35	1040.97	1053.76	1066.73	1079.88	1093.22	1106.75	1120.49	1134.45	1148.63	1163.03		0.00785339	975.023	985.323	995.758	1006.33	1017.05	1027.91	1038.92	1050.09	1061.42	1072.91	1084.58	1096.42	1108.44	1120.65	1133.05	1145.65	1158.46	1171.48	1184.72	1198.19	1211.89		0.0089777	927.955	939.253
	0.00780739	910.402	921.736	933.167	944.701	956.346	968.109	979.998	992.02	1004.18	1016.49	1028.95	1041.57	1054.37	1067.33	1080.48	1093.82	1107.36	1121.1	1135.05	1149.23	1163.63		0.00788419	975.631	985.931	996.365	1006.94	1017.65	1028.52	1039.53	1050.7	1062.03	1073.52	1085.18	1097.02	1109.04	1121.25	1133.65	1146.25	1159.06	1172.08	1185.32	1198.79	1212.49		0.00901291	928.563	939.86
	0.0078424	911.01	922.344	933.774	945.308	956.952	968.715	980.604	992.626	1004.79	1017.09	1029.56	1042.18	1054.97	1067.94	1081.08	1094.42	1107.96	1121.7	1135.65	1149.83	1164.24		0.00791499	976.239	986.538	996.972	1007.55	1018.26	1029.12	1040.14	1051.3	1062.63	1074.12	1085.79	1097.63	1109.65	1121.86	1134.26	1146.86	1159.66	1172.68	1185.92	1199.39	1213.09		0.00904812	929.171	940.467
	0.00787741	911.618	922.951	934.381	945.914	957.559	969.322	981.21	993.231	1005.39	1017.7	1030.16	1042.78	1055.57	1068.54	1081.69	1095.03	1108.56	1122.3	1136.26	1150.43	1164.84		0.00794578	976.847	987.145	997.579	1008.15	1018.87	1029.73	1040.74	1051.91	1063.24	1074.73	1086.39	1098.23	1110.25	1122.46	1134.86	1147.46	1160.27	1173.29	1186.53	1199.99	1213.69		0.00908332	929.779	941.075
	0.00791242	912.225	923.559	934.988	946.521	958.165	969.928	981.816	993.837	1006	1018.31	1030.77	1043.39	1056.18	1069.14	1082.29	1095.63	1109.16	1122.91	1136.86	1151.03	1165.44		0.00797658	977.454	987.753	998.187	1008.76	1019.47	1030.34	1041.35	1052.51	1063.84	1075.33	1087	1098.84	1110.86	1123.06	1135.46	1148.06	1160.87	1173.89	1187.13	1200.59	1214.29		0.00911853	930.386	941.682
	0.00794743	912.833	924.166	935.595	947.128	958.772	970.534	982.422	994.443	1006.6	1018.91	1031.37	1043.99	1056.78	1069.75	1082.89	1096.23	1109.77	1123.51	1137.46	1151.64	1166.04		0.00800738	978.062	988.36	998.794	1009.37	1020.08	1030.94	1041.95	1053.12	1064.45	1075.94	1087.6	1099.44	1111.46	1123.67	1136.07	1148.67	1161.47	1174.49	1187.73	1201.2	1214.9		0.00915374	930.994	942.29
	0.00798244	913.441	924.774	936.202	947.735	959.379	971.141	983.028	995.049	1007.21	1019.52	1031.98	1044.6	1057.39	1070.35	1083.5	1096.84	1110.37	1124.11	1138.06	1152.24	1166.64		0.00803818	978.67	988.968	999.401	1009.97	1020.69	1031.55	1042.56	1053.73	1065.05	1076.54	1088.21	1100.04	1112.06	1124.27	1136.67	1149.27	1162.08	1175.09	1188.33	1201.8	1215.5		0.00918894	931.602	942.897
	0.00801745	914.049	925.381	936.81	948.342	959.985	971.747	983.634	995.654	1007.81	1020.12	1032.58	1045.2	1057.99	1070.96	1084.1	1097.44	1110.97	1124.71	1138.67	1152.84	1167.24		0.00806897	979.277	989.575	1000.01	1010.58	1021.29	1032.15	1043.17	1054.33	1065.66	1077.15	1088.81	1100.65	1112.67	1124.87	1137.27	1149.87	1162.68	1175.7	1188.93	1202.4	1216.1		0.00922415	932.209	943.505
	0.00805246	914.656	925.989	937.417	948.949	960.592	972.353	984.24	996.26	1008.42	1020.73	1033.19	1045.81	1058.6	1071.56	1084.71	1098.04	1111.58	1125.32	1139.27	1153.44	1167.85		0.00809977	979.885	990.183	1000.62	1011.19	1021.9	1032.76	1043.77	1054.94	1066.26	1077.75	1089.42	1101.25	1113.27	1125.48	1137.88	1150.48	1163.28	1176.3	1189.54	1203	1216.7		0.00925936	932.817	944.112
	0.00808747	915.264	926.596	938.024	949.556	961.198	972.96	984.846	996.866	1009.02	1021.33	1033.79	1046.41	1059.2	1072.16	1085.31	1098.65	1112.18	1125.92	1139.87	1154.04	1168.45		0.00813057	980.493	990.79	1001.22	1011.79	1022.51	1033.37	1044.38	1055.54	1066.87	1078.36	1090.02	1101.86	1113.88	1126.08	1138.48	1151.08	1163.88	1176.9	1190.14	1203.6	1217.3		0.00929456	933.425	944.72
	0.00812248	915.872	927.203	938.631	950.162	961.805	973.566	985.452	997.471	1009.63	1021.94	1034.4	1047.02	1059.8	1072.77	1085.91	1099.25	1112.78	1126.52	1140.47	1154.65	1169.05		0.00816137	981.101	991.397	1001.83	1012.4	1023.11	1033.97	1044.98	1056.15	1067.47	1078.96	1090.63	1102.46	1114.48	1126.69	1139.09	1151.68	1164.49	1177.5	1190.74	1204.21	1217.9		0.00932977	934.033	945.327
	0.00815749	916.479	927.811	939.238	950.769	962.412	974.172	986.058	998.077	1010.24	1022.54	1035	1047.62	1060.41	1073.37	1086.52	1099.85	1113.39	1127.12	1141.08	1155.25	1169.65		0.00819216	981.708	992.005	1002.44	1013.01	1023.72	1034.58	1045.59	1056.75	1068.08	1079.57	1091.23	1103.07	1115.09	1127.29	1139.69	1152.29	1165.09	1178.11	1191.34	1204.81	1218.51		0.00936498	934.64	945.934
	0.0081925	917.087	928.418	939.845	951.376	963.018	974.778	986.664	998.683	1010.84	1023.15	1035.6	1048.22	1061.01	1073.97	1087.12	1100.46	1113.99	1127.73	1141.68	1155.85	1170.25		0.00822296	982.316	992.612	1003.04	1013.61	1024.33	1035.19	1046.2	1057.36	1068.68	1080.18	1091.84	1103.67	1115.69	1127.89	1140.29	1152.89	1165.69	1178.71	1191.95	1205.41	1219.11		0.00940018	935.248	946.542
	0.00822752	917.695	929.026	940.453	951.983	963.625	975.385	987.27	999.289	1011.45	1023.75	1036.21	1048.83	1061.62	1074.58	1087.72	1101.06	1114.59	1128.33	1142.28	1156.45	1170.85		0.00825376	982.924	993.22	1003.65	1014.22	1024.93	1035.79	1046.8	1057.97	1069.29	1080.78	1092.44	1104.28	1116.29	1128.5	1140.9	1153.49	1166.3	1179.31	1192.55	1206.01	1219.71		0.00943539	935.856	947.149
	0.00826253	918.303	929.633	941.06	952.59	964.231	975.991	987.876	999.894	1012.05	1024.36	1036.81	1049.43	1062.22	1075.18	1088.33	1101.66	1115.19	1128.93	1142.88	1157.05	1171.46		0.00828456	983.532	993.827	1004.26	1014.83	1025.54	1036.4	1047.41	1058.57	1069.9	1081.39	1093.05	1104.88	1116.9	1129.1	1141.5	1154.1	1166.9	1179.92	1193.15	1206.61	1220.31		0.0094706	936.463	947.757
	0.00829754	918.91	930.241	941.667	953.197	964.838	976.597	988.482	1000.5	1012.66	1024.96	1037.42	1050.04	1062.82	1075.79	1088.93	1102.27	1115.8	1129.53	1143.48	1157.66	1172.06		0.00831535	984.139	994.435	1004.87	1015.43	1026.15	1037	1048.01	1059.18	1070.5	1081.99	1093.65	1105.49	1117.5	1129.71	1142.1	1154.7	1167.5	1180.52	1193.75	1207.22	1220.91		0.0095058	937.071	948.364
	0.00833255	919.518	930.848	942.274	953.804	965.444	977.204	989.088	1001.11	1013.26	1025.57	1038.02	1050.64	1063.43	1076.39	1089.53	1102.87	1116.4	1130.14	1144.09	1158.26	1172.66		0.00834615	984.747	995.042	1005.47	1016.04	1026.75	1037.61	1048.62	1059.78	1071.11	1082.6	1094.25	1106.09	1118.11	1130.31	1142.71	1155.3	1168.11	1181.12	1194.36	1207.82	1221.51		0.00954101	937.679	948.972
	0.00836756	920.126	931.455	942.881	954.411	966.051	977.81	989.694	1001.71	1013.87	1026.17	1038.63	1051.25	1064.03	1076.99	1090.14	1103.47	1117	1130.74	1144.69	1158.86	1173.26		0.00837695	985.355	995.65	1006.08	1016.65	1027.36	1038.22	1049.23	1060.39	1071.71	1083.2	1094.86	1106.69	1118.71	1130.91	1143.31	1155.91	1168.71	1181.72	1194.96	1208.42	1222.11		0.00957622	938.287	949.579
	0.00840257	920.734	932.063	943.488	955.017	966.658	978.416	990.3	1002.32	1014.47	1026.78	1039.23	1051.85	1064.64	1077.6	1090.74	1104.08	1117.61	1131.34	1145.29	1159.46	1173.86		0.00840775	985.962	996.257	1006.69	1017.26	1027.97	1038.82	1049.83	1060.99	1072.32	1083.81	1095.46	1107.3	1119.31	1131.52	1143.91	1156.51	1169.31	1182.33	1195.56	1209.02	1222.72		0.00961142	938.894	950.186
	0.00843758	921.341	932.67	944.095	955.624	967.264	979.022	990.906	1002.92	1015.08	1027.38	1039.84	1052.46	1065.24	1078.2	1091.35	1104.68	1118.21	1131.94	1145.89	1160.06	1174.46		0.00843855	986.57	996.864	1007.29	1017.86	1028.57	1039.43	1050.44	1061.6	1072.92	1084.41	1096.07	1107.9	1119.92	1132.12	1144.52	1157.11	1169.91	1182.93	1196.16	1209.62	1223.32		0.00964663	939.502	950.794
	0.00847259	921.949	933.278	944.703	956.231	967.871	979.629	991.512	1003.53	1015.68	1027.99	1040.44	1053.06	1065.85	1078.81	1091.95	1105.28	1118.81	1132.55	1146.5	1160.67	1175.07		0.00846934	987.178	997.472	1007.9	1018.47	1029.18	1040.04	1051.04	1062.21	1073.53	1085.02	1096.67	1108.51	1120.52	1132.73	1145.12	1157.72	1170.52	1183.53	1196.76	1210.23	1223.92		0.00968184	940.11	951.401
	0.0085076	922.557	933.885	945.31	956.838	968.477	980.235	992.118	1004.13	1016.29	1028.59	1041.05	1053.66	1066.45	1079.41	1092.55	1105.88	1119.41	1133.15	1147.1	1161.27	1175.67		0.00850014	987.786	998.079	1008.51	1019.08	1029.79	1040.64	1051.65	1062.81	1074.13	1085.62	1097.28	1109.11	1121.13	1133.33	1145.72	1158.32	1171.12	1184.13	1197.37	1210.83	1224.52		0.00971704	940.718	952.009
	0.00854261	923.164	934.493	945.917	957.445	969.084	980.841	992.724	1004.74	1016.9	1029.2	1041.65	1054.27	1067.05	1080.01	1093.16	1106.49	1120.02	1133.75	1147.7	1161.87	1176.27		0.00853094	988.393	998.687	1009.12	1019.68	1030.39	1041.25	1052.26	1063.42	1074.74	1086.23	1097.88	1109.72	1121.73	1133.93	1146.33	1158.92	1171.72	1184.74	1197.97	1211.43	1225.12		0.00975225	941.325	952.616
	0.00857762	923.772	935.1	946.524	958.052	969.691	981.448	993.33	1005.35	1017.5	1029.8	1042.26	1054.87	1067.66	1080.62	1093.76	1107.09	1120.62	1134.36	1148.3	1162.47	1176.87		0.00856174	989.001	999.294	1009.72	1020.29	1031	1041.85	1052.86	1064.02	1075.34	1086.83	1098.49	1110.32	1122.34	1134.54	1146.93	1159.53	1172.33	1185.34	1198.57	1212.03	1225.72		0.00978746	941.933	953.224
	0.00861263	924.38	935.708	947.131	958.659	970.297	982.054	993.936	1005.95	1018.11	1030.41	1042.86	1055.48	1068.26	1081.22	1094.36	1107.69	1121.22	1134.96	1148.91	1163.07	1177.47		0.00859253	989.609	999.902	1010.33	1020.9	1031.61	1042.46	1053.47	1064.63	1075.95	1087.44	1099.09	1110.93	1122.94	1135.14	1147.54	1160.13	1172.93	1185.94	1199.17	1212.63	1226.33		0.00982266	942.541	953.831
	0.00864764	924.988	936.315	947.738	959.265	970.904	982.66	994.542	1006.56	1018.71	1031.01	1043.47	1056.08	1068.87	1081.83	1094.97	1108.3	1121.83	1135.56	1149.51	1163.68	1178.07		0.00862333	990.217	1000.51	1010.94	1021.5	1032.21	1043.07	1054.07	1065.23	1076.56	1088.04	1099.7	1111.53	1123.54	1135.74	1148.14	1160.73	1173.53	1186.54	1199.78	1213.23	1226.93		0.00985787	943.148	954.439
	0.00868265	925.595	936.922	948.346	959.872	971.51	983.267	995.148	1007.16	1019.32	1031.62	1044.07	1056.69	1069.47	1082.43	1095.57	1108.9	1122.43	1136.16	1150.11	1164.28	1178.68		0.00865413	990.824	1001.12	1011.54	1022.11	1032.82	1043.67	1054.68	1065.84	1077.16	1088.65	1100.3	1112.14	1124.15	1136.35	1148.74	1161.34	1174.13	1187.15	1200.38	1213.84	1227.53		0.00989308	943.756	955.046
	0.00871767	926.203	937.53	948.953	960.479	972.117	983.873	995.754	1007.77	1019.92	1032.22	1044.68	1057.29	1070.08	1083.03	1096.17	1109.5	1123.03	1136.77	1150.71	1164.88	1179.28		0.00868493	991.432	1001.72	1012.15	1022.72	1033.43	1044.28	1055.29	1066.45	1077.77	1089.25	1100.91	1112.74	1124.75	1136.95	1149.35	1161.94	1174.74	1187.75	1200.98	1214.44	1228.13		0.00992828	944.364	955.653
	0.00875268	926.811	938.137	949.56	961.086	972.723	984.479	996.36	1008.37	1020.53	1032.83	1045.28	1057.9	1070.68	1083.64	1096.78	1110.11	1123.64	1137.37	1151.31	1165.48	1179.88		0.00871572	992.04	1002.33	1012.76	1023.32	1034.03	1044.89	1055.89	1067.05	1078.37	1089.86	1101.51	1113.34	1125.36	1137.56	1149.95	1162.54	1175.34	1188.35	1201.58	1215.04	1228.73		0.00996349	944.972	956.261
	0.00878769	927.418	938.745	950.167	961.693	973.33	985.085	996.966	1008.98	1021.13	1033.43	1045.89	1058.5	1071.28	1084.24	1097.38	1110.71	1124.24	1137.97	1151.92	1166.08	1180.48		0.00874652	992.647	1002.94	1013.37	1023.93	1034.64	1045.49	1056.5	1067.66	1078.98	1090.46	1102.12	1113.95	1125.96	1138.16	1150.55	1163.15	1175.94	1188.95	1202.19	1215.64	1229.33		0.0099987	945.579	956.868
	0.0088227	928.026	939.352	950.774	962.3	973.937	985.692	997.572	1009.59	1021.74	1034.04	1046.49	1059.11	1071.89	1084.84	1097.98	1111.31	1124.84	1138.57	1152.52	1166.69	1181.08		0.00877732	993.255	1003.55	1013.97	1024.54	1035.24	1046.1	1057.1	1068.26	1079.58	1091.07	1102.72	1114.55	1126.57	1138.76	1151.16	1163.75	1176.55	1189.56	1202.79	1216.24	1229.94		0.0100339	946.187	957.476
	0.00885771	928.634	939.96	951.381	962.907	974.543	986.298	998.178	1010.19	1022.34	1034.64	1047.1	1059.71	1072.49	1085.45	1098.59	1111.92	1125.44	1139.18	1153.12	1167.29	1181.68		0.00880812	993.863	1004.15	1014.58	1025.14	1035.85	1046.7	1057.71	1068.87	1080.19	1091.67	1103.33	1115.16	1127.17	1139.37	1151.76	1164.35	1177.15	1190.16	1203.39	1216.85	1230.54		0.0100691	946.795	958.083
	0.00889272	929.242	940.567	951.988	963.514	975.15	986.904	998.784	1010.8	1022.95	1035.25	1047.7	1060.31	1073.1	1086.05	1099.19	1112.52	1126.05	1139.78	1153.72	1167.89	1182.28		0.00883891	994.471	1004.76	1015.19	1025.75	1036.46	1047.31	1058.32	1069.47	1080.79	1092.28	1103.93	1115.76	1127.77	1139.97	1152.36	1164.96	1177.75	1190.76	1203.99	1217.45	1231.14		0.0101043	947.402	958.691
	0.00892773	929.849	941.174	952.596	964.12	975.756	987.511	999.39	1011.4	1023.55	1035.85	1048.31	1060.92	1073.7	1086.66	1099.8	1113.12	1126.65	1140.38	1154.33	1168.49	1182.89		0.00886971	995.078	1005.37	1015.79	1026.36	1037.06	1047.92	1058.92	1070.08	1081.4	1092.88	1104.54	1116.37	1128.38	1140.58	1152.97	1165.56	1178.36	1191.37	1204.59	1218.05	1231.74		0.0101395	948.01	959.298
	0.00896274	930.457	941.782	953.203	964.727	976.363	988.117	999.996	1012.01	1024.16	1036.46	1048.91	1061.52	1074.3	1087.26	1100.4	1113.73	1127.25	1140.98	1154.93	1169.09	1183.49		0.00890051	995.686	1005.98	1016.4	1026.97	1037.67	1048.52	1059.53	1070.69	1082	1093.49	1105.14	1116.97	1128.98	1141.18	1153.57	1166.16	1178.96	1191.97	1205.2	1218.65	1232.34		0.0101747	948.618	959.906
	0.00899775	931.065	942.389	953.81	965.334	976.969	988.723	1000.6	1012.61	1024.77	1037.06	1049.52	1062.13	1074.91	1087.86	1101	1114.33	1127.86	1141.59	1155.53	1169.7	1184.09		0.00893131	996.294	1006.58	1017.01	1027.57	1038.28	1049.13	1060.13	1071.29	1082.61	1094.09	1105.75	1117.58	1129.59	1141.78	1154.17	1166.77	1179.56	1192.57	1205.8	1219.25	1232.94		0.0102099	949.226	960.513
	0.00903276	931.673	942.997	954.417	965.941	977.576	989.329	1001.21	1013.22	1025.37	1037.67	1050.12	1062.73	1075.51	1088.47	1101.61	1114.93	1128.46	1142.19	1156.13	1170.3	1184.69		0.0089621	996.901	1007.19	1017.62	1028.18	1038.88	1049.74	1060.74	1071.9	1083.21	1094.7	1106.35	1118.18	1130.19	1142.39	1154.78	1167.37	1180.16	1193.17	1206.4	1219.86	1233.55		0.0102451	949.833	961.12
	0.00906777	932.28	943.604	955.024	966.548	978.183	989.936	1001.81	1013.83	1025.98	1038.27	1050.73	1063.34	1076.12	1089.07	1102.21	1115.54	1129.06	1142.79	1156.74	1170.9	1185.29		0.0089929	997.509	1007.8	1018.22	1028.79	1039.49	1050.34	1061.35	1072.5	1083.82	1095.3	1106.96	1118.78	1130.79	1142.99	1155.38	1167.97	1180.77	1193.78	1207	1220.46	1234.15		0.0102803	950.441	961.728
	0.00910278	932.888	944.212	955.631	967.155	978.789	990.542	1002.42	1014.43	1026.58	1038.88	1051.33	1063.94	1076.72	1089.68	1102.81	1116.14	1129.67	1143.39	1157.34	1171.5	1185.89		0.0090237	998.117	1008.41	1018.83	1029.39	1040.1	1050.95	1061.95	1073.11	1084.43	1095.91	1107.56	1119.39	1131.4	1143.6	1155.99	1168.58	1181.37	1194.38	1207.61	1221.06	1234.75		0.0103156	951.049	962.335
	0.00913779	933.496	944.819	956.239	967.762	979.396	991.148	1003.03	1015.04	1027.19	1039.48	1051.93	1064.55	1077.33	1090.28	1103.42	1116.74	1130.27	1144	1157.94	1172.1	1186.5		0.0090545	998.725	1009.01	1019.44	1030	1040.7	1051.56	1062.56	1073.71	1085.03	1096.51	1108.17	1119.99	1132	1144.2	1156.59	1169.18	1181.97	1194.98	1208.21	1221.66	1235.35		0.0103508	951.657	962.943
	0.0091728	934.103	945.427	956.846	968.369	980.002	991.755	1003.63	1015.64	1027.79	1040.09	1052.54	1065.15	1077.93	1090.88	1104.02	1117.35	1130.87	1144.6	1158.54	1172.71	1187.1		0.0090853	999.332	1009.62	1020.04	1030.61	1041.31	1052.16	1063.16	1074.32	1085.64	1097.12	1108.77	1120.6	1132.61	1144.8	1157.19	1169.78	1182.58	1195.58	1208.81	1222.26	1235.95		0.010386	952.264	963.55
	0.00920782	934.711	946.034	957.453	968.975	980.609	992.361	1004.24	1016.25	1028.4	1040.69	1053.14	1065.76	1078.53	1091.49	1104.62	1117.95	1131.47	1145.2	1159.14	1173.31	1187.7		0.00911609	999.94	1010.23	1020.65	1031.21	1041.92	1052.77	1063.77	1074.93	1086.24	1097.72	1109.38	1121.2	1133.21	1145.41	1157.8	1170.38	1183.18	1196.19	1209.41	1222.87	1236.55		0.0104212	952.872	964.158
	0.00924283	935.319	946.641	958.06	969.582	981.216	992.967	1004.84	1016.85	1029	1041.3	1053.75	1066.36	1079.14	1092.09	1105.23	1118.55	1132.08	1145.81	1159.75	1173.91	1188.3		0.00914689	1000.55	1010.84	1021.26	1031.82	1042.52	1053.37	1064.38	1075.53	1086.85	1098.33	1109.98	1121.81	1133.82	1146.01	1158.4	1170.99	1183.78	1196.79	1210.02	1223.47	1237.16		0.0104564	953.48	964.765
	0.00927784	935.927	947.249	958.667	970.189	981.822	993.574	1005.45	1017.46	1029.61	1041.9	1054.35	1066.96	1079.74	1092.7	1105.83	1119.16	1132.68	1146.41	1160.35	1174.51	1188.9		0.00917769	1001.16	1011.44	1021.87	1032.43	1043.13	1053.98	1064.98	1076.14	1087.45	1098.93	1110.58	1122.41	1134.42	1146.62	1159	1171.59	1184.39	1197.39	1210.62	1224.07	1237.76		0.0104916	954.087	965.372
	0.00931285	936.534	947.856	959.274	970.796	982.429	994.18	1006.06	1018.07	1030.21	1042.51	1054.96	1067.57	1080.35	1093.3	1106.43	1119.76	1133.28	1147.01	1160.95	1175.11	1189.5		0.00920849	1001.76	1012.05	1022.47	1033.03	1043.74	1054.59	1065.59	1076.74	1088.06	1099.54	1111.19	1123.02	1135.02	1147.22	1159.61	1172.19	1184.99	1197.99	1211.22	1224.67	1238.36		0.0105268	954.695	965.98
	0.00934786	937.142	948.464	959.881	971.403	983.035	994.786	1006.66	1018.67	1030.82	1043.11	1055.56	1068.17	1080.95	1093.9	1107.04	1120.36	1133.89	1147.61	1161.55	1175.72	1190.11		0.00923928	1002.37	1012.66	1023.08	1033.64	1044.34	1055.19	1066.19	1077.35	1088.66	1100.14	1111.79	1123.62	1135.63	1147.82	1160.21	1172.8	1185.59	1198.6	1211.82	1225.27	1238.96		0.010562	955.303	966.587
	0.00938287	937.75	949.071	960.489	972.01	983.642	995.392	1007.27	1019.28	1031.43	1043.72	1056.17	1068.78	1081.56	1094.51	1107.64	1120.97	1134.49	1148.22	1162.16	1176.32	1190.71		0.00927008	1002.98	1013.27	1023.69	1034.25	1044.95	1055.8	1066.8	1077.95	1089.27	1100.75	1112.4	1124.23	1136.23	1148.43	1160.81	1173.4	1186.19	1199.2	1212.42	1225.88	1239.56
	0.00941788	938.358	949.679	961.096	972.617	984.248	995.999	1007.87	1019.88	1032.03	1044.33	1056.77	1069.38	1082.16	1095.11	1108.25	1121.57	1135.09	1148.82	1162.76	1176.92	1191.31		0.00930088	1003.59	1013.87	1024.29	1034.85	1045.56	1056.41	1067.41	1078.56	1089.87	1101.35	1113	1124.83	1136.84	1149.03	1161.42	1174	1186.8	1199.8	1213.03	1226.48	1240.16
	0.00945289	938.965	950.286	961.703	973.223	984.855	996.605	1008.48	1020.49	1032.64	1044.93	1057.38	1069.99	1082.76	1095.72	1108.85	1122.17	1135.69	1149.42	1163.36	1177.52	1191.91		0.00933168	1004.19	1014.48	1024.9	1035.46	1046.16	1057.01	1068.01	1079.17	1090.48	1101.96	1113.61	1125.43	1137.44	1149.63	1162.02	1174.61	1187.4	1200.4	1213.63	1227.08	1240.77
	0.0094879	939.573	950.893	962.31	973.83	985.462	997.211	1009.09	1021.09	1033.24	1045.54	1057.98	1070.59	1083.37	1096.32	1109.45	1122.78	1136.3	1150.02	1163.96	1178.12	1192.51		0.00936247	1004.8	1015.09	1025.51	1036.07	1046.77	1057.62	1068.62	1079.77	1091.09	1102.56	1114.21	1126.04	1138.05	1150.24	1162.63	1175.21	1188	1201.01	1214.23	1227.68	1241.37
	0.00952291	940.181	951.501	962.917	974.437	986.068	997.818	1009.69	1021.7	1033.85	1046.14	1058.59	1071.2	1083.97	1096.92	1110.06	1123.38	1136.9	1150.63	1164.57	1178.72	1193.11		0.00939327	1005.41	1015.7	1026.12	1036.67	1047.38	1058.22	1069.22	1080.38	1091.69	1103.17	1114.82	1126.64	1138.65	1150.84	1163.23	1175.81	1188.61	1201.61	1214.83	1228.28	1241.97
	0.00955792	940.788	952.108	963.524	975.044	986.675	998.424	1010.3	1022.31	1034.45	1046.75	1059.19	1071.8	1084.58	1097.53	1110.66	1123.98	1137.5	1151.23	1165.17	1179.33	1193.72		0.00942407	1006.02	1016.3	1026.72	1037.28	1047.98	1058.83	1069.83	1080.98	1092.3	1103.77	1115.42	1127.25	1139.25	1151.45	1163.83	1176.42	1189.21	1202.21	1215.44	1228.89	1242.57
	0.00959293	941.396	952.716	964.132	975.651	987.281	999.03	1010.9	1022.91	1035.06	1047.35	1059.8	1072.4	1085.18	1098.13	1111.26	1124.59	1138.11	1151.83	1165.77	1179.93	1194.32		0.00945487	1006.63	1016.91	1027.33	1037.89	1048.59	1059.44	1070.44	1081.59	1092.9	1104.38	1116.03	1127.85	1139.86	1152.05	1164.44	1177.02	1189.81	1202.82	1216.04	1229.49	1243.17
	0.00962794	942.004	953.323	964.739	976.258	987.888	999.636	1011.51	1023.52	1035.66	1047.96	1060.4	1073.01	1085.78	1098.73	1111.87	1125.19	1138.71	1152.43	1166.37	1180.53	1194.92		0.00948566	1007.23	1017.52	1027.94	1038.5	1049.2	1060.04	1071.04	1082.19	1093.51	1104.99	1116.63	1128.46	1140.46	1152.65	1165.04	1177.62	1190.41	1203.42	1216.64	1230.09	1243.77
	0.00966295	942.612	953.931	965.346	976.865	988.495	1000.24	1012.12	1024.12	1036.27	1048.56	1061.01	1073.61	1086.39	1099.34	1112.47	1125.79	1139.31	1153.04	1166.97	1181.13	1195.52		0.00951646	1007.84	1018.12	1028.54	1039.1	1049.8	1060.65	1071.65	1082.8	1094.11	1105.59	1117.24	1129.06	1141.07	1153.26	1165.64	1178.23	1191.02	1204.02	1217.24	1230.69	1244.38
	0.00969796	943.219	954.538	965.953	977.472	989.101	1000.85	1012.72	1024.73	1036.87	1049.17	1061.61	1074.22	1086.99	1099.94	1113.07	1126.4	1139.92	1153.64	1167.58	1181.73	1196.12		0.00954726	1008.45	1018.73	1029.15	1039.71	1050.41	1061.26	1072.25	1083.41	1094.72	1106.2	1117.84	1129.67	1141.67	1153.86	1166.25	1178.83	1191.62	1204.62	1217.85	1231.29	1244.98
	0.00973298	943.827	955.146	966.56	978.078	989.708	1001.46	1013.33	1025.33	1037.48	1049.77	1062.22	1074.82	1087.6	1100.55	1113.68	1127	1140.52	1154.24	1168.18	1182.34	1196.72		0.00957806	1009.06	1019.34	1029.76	1040.32	1051.02	1061.86	1072.86	1084.01	1095.32	1106.8	1118.45	1130.27	1142.27	1154.47	1166.85	1179.43	1192.22	1205.23	1218.45	1231.9	1245.58
	0.00976799	944.435	955.753	967.167	978.685	990.314	1002.06	1013.93	1025.94	1038.08	1050.38	1062.82	1075.43	1088.2	1101.15	1114.28	1127.6	1141.12	1154.84	1168.78	1182.94	1197.33		0.00960885	1009.66	1019.95	1030.37	1040.92	1051.62	1062.47	1073.47	1084.62	1095.93	1107.41	1119.05	1130.88	1142.88	1155.07	1167.45	1180.04	1192.83	1205.83	1219.05	1232.5	1246.18
	0.009803	945.042	956.36	967.774	979.292	990.921	1002.67	1014.54	1026.55	1038.69	1050.98	1063.43	1076.03	1088.81	1101.75	1114.89	1128.21	1141.72	1155.45	1169.38	1183.54	1197.93		0.00963965	1010.27	1020.55	1030.97	1041.53	1052.23	1063.07	1074.07	1085.22	1096.53	1108.01	1119.66	1131.48	1143.48	1155.67	1168.06	1180.64	1193.43	1206.43	1219.65	1233.1	1246.78
	0.00983801	945.65	956.968	968.382	979.899	991.527	1003.27	1015.15	1027.15	1039.3	1051.59	1064.03	1076.64	1089.41	1102.36	1115.49	1128.81	1142.33	1156.05	1169.99	1184.14	1198.53		0.00967045	1010.88	1021.16	1031.58	1042.14	1052.84	1063.68	1074.68	1085.83	1097.14	1108.62	1120.26	1132.08	1144.09	1156.28	1168.66	1181.24	1194.03	1207.03	1220.25	1233.7	1247.38
	0.00987302	946.258	957.575	968.989	980.506	992.134	1003.88	1015.75	1027.76	1039.9	1052.19	1064.64	1077.24	1090.01	1102.96	1116.09	1129.41	1142.93	1156.65	1170.59	1184.74	1199.13		0.00970125	1011.49	1021.77	1032.19	1042.74	1053.44	1064.29	1075.28	1086.43	1097.74	1109.22	1120.87	1132.69	1144.69	1156.88	1169.26	1181.85	1194.64	1207.64	1220.86	1234.3	1247.98
	0.00990803	946.866	958.183	969.596	981.113	992.741	1004.49	1016.36	1028.36	1040.51	1052.8	1065.24	1077.85	1090.62	1103.57	1116.7	1130.02	1143.53	1157.26	1171.19	1185.35	1199.73		0.00973205	1012.09	1022.38	1032.79	1043.35	1054.05	1064.89	1075.89	1087.04	1098.35	1109.83	1121.47	1133.29	1145.3	1157.49	1169.87	1182.45	1195.24	1208.24	1221.46	1234.91	1248.59
	0.00994304	947.473	958.79	970.203	981.72	993.347	1005.09	1016.96	1028.97	1041.11	1053.4	1065.85	1078.45	1091.22	1104.17	1117.3	1130.62	1144.14	1157.86	1171.79	1185.95	1200.33		0.00976284	1012.7	1022.98	1033.4	1043.96	1054.66	1065.5	1076.5	1087.65	1098.96	1110.43	1122.08	1133.9	1145.9	1158.09	1170.47	1183.05	1195.84	1208.84	1222.06	1235.51	1249.19
	0.00997805	948.081	959.398	970.81	982.326	993.954	1005.7	1017.57	1029.57	1041.72	1054.01	1066.45	1079.05	1091.83	1104.77	1117.9	1131.22	1144.74	1158.46	1172.39	1186.55	1200.94		0.00979364	1013.31	1023.59	1034.01	1044.56	1055.26	1066.11	1077.1	1088.25	1099.56	1111.04	1122.68	1134.5	1146.5	1158.69	1171.08	1183.66	1196.44	1209.44	1222.66	1236.11	1249.79
	0.0100131	948.689	960.005	971.417	982.933	994.56	1006.31	1018.18	1030.18	1042.32	1054.61	1067.06	1079.66	1092.43	1105.38	1118.51	1131.83	1145.34	1159.06	1173	1187.15	1201.54		0.00982444	1013.92	1024.2	1034.62	1045.17	1055.87	1066.71	1077.71	1088.86	1100.17	1111.64	1123.29	1135.11	1147.11	1159.3	1171.68	1184.26	1197.05	1210.05	1223.27	1236.71	1250.39
	0.0100481	949.297	960.613	972.025	983.54	995.167	1006.91	1018.78	1030.79	1042.93	1055.22	1067.66	1080.26	1093.04	1105.98	1119.11	1132.43	1145.94	1159.67	1173.6	1187.75	1202.14		0.00985524	1014.53	1024.81	1035.22	1045.78	1056.48	1067.32	1078.31	1089.46	1100.77	1112.25	1123.89	1135.71	1147.71	1159.9	1172.28	1184.86	1197.65	1210.65	1223.87	1237.31	1250.99
	0.0100831	949.904	961.22	972.632	984.147	995.774	1007.52	1019.39	1031.39	1043.53	1055.82	1068.26	1080.87	1093.64	1106.59	1119.71	1133.03	1146.55	1160.27	1174.2	1188.36	1202.74		0.00988603	1015.13	1025.41	1035.83	1046.38	1057.08	1067.93	1078.92	1090.07	1101.38	1112.85	1124.5	1136.32	1148.32	1160.5	1172.89	1185.47	1198.25	1211.25	1224.47	1237.92	1251.59
	0.0101181	950.512	961.827	973.239	984.754	996.38	1008.12	1019.99	1032	1044.14	1056.43	1068.87	1081.47	1094.24	1107.19	1120.32	1133.64	1147.15	1160.87	1174.8	1188.96	1203.34		0.00991683	1015.74	1026.02	1036.44	1046.99	1057.69	1068.53	1079.53	1090.67	1101.98	1113.46	1125.1	1136.92	1148.92	1161.11	1173.49	1186.07	1198.86	1211.85	1225.07	1238.52	1252.2
	0.0101531	951.12	962.435	973.846	985.361	996.987	1008.73	1020.6	1032.6	1044.74	1057.03	1069.47	1082.08	1094.85	1107.79	1120.92	1134.24	1147.75	1161.47	1175.41	1189.56	1203.94		0.00994763	1016.35	1026.63	1037.04	1047.6	1058.3	1069.14	1080.13	1091.28	1102.59	1114.06	1125.71	1137.52	1149.53	1161.71	1174.09	1186.67	1199.46	1212.46	1225.67	1239.12	1252.8
	0.0101881	951.727	963.042	974.453	985.968	997.593	1009.34	1021.21	1033.21	1045.35	1057.64	1070.08	1082.68	1095.45	1108.4	1121.52	1134.84	1148.36	1162.08	1176.01	1190.16	1204.55		0.00997843	1016.96	1027.24	1037.65	1048.21	1058.9	1069.74	1080.74	1091.89	1103.19	1114.67	1126.31	1138.13	1150.13	1162.32	1174.7	1187.28	1200.06	1213.06	1226.28	1239.72	1253.4
	0.0102231	952.335	963.65	975.06	986.575	998.2	1009.94	1021.81	1033.81	1045.96	1058.24	1070.68	1083.29	1096.06	1109	1122.13	1135.45	1148.96	1162.68	1176.61	1190.76	1205.15		0.0100092	1017.56	1027.84	1038.26	1048.81	1059.51	1070.35	1081.34	1092.49	1103.8	1115.27	1126.92	1138.73	1150.73	1162.92	1175.3	1187.88	1200.66	1213.66	1226.88	1240.32	1254
	0.0102581	952.943	964.257	975.667	987.181	998.806	1010.55	1022.42	1034.42	1046.56	1058.85	1071.29	1083.89	1096.66	1109.6	1122.73	1136.05	1149.56	1163.28	1177.21	1191.37	1205.75		0.01004	1018.17	1028.45	1038.87	1049.42	1060.11	1070.96	1081.95	1093.1	1104.4	1115.88	1127.52	1139.34	1151.34	1163.52	1175.9	1188.48	1201.27	1214.27	1227.48	1240.93	1254.6
	0.0102931	953.551	964.865	976.275	987.788	999.413	1011.16	1023.02	1035.03	1047.17	1059.45	1071.89	1084.5	1097.26	1110.21	1123.34	1136.65	1150.17	1163.88	1177.82	1191.97	1206.35		0.0100708	1018.78	1029.06	1039.47	1050.03	1060.72	1071.56	1082.56	1093.7	1105.01	1116.48	1128.12	1139.94	1151.94	1164.13	1176.51	1189.09	1201.87	1214.87	1228.08	1241.53	1255.2
	0.0103282	954.158	965.472	976.882	988.395	1000.02	1011.76	1023.63	1035.63	1047.77	1060.06	1072.5	1085.1	1097.87	1110.81	1123.94	1137.26	1150.77	1164.49	1178.42	1192.57	1206.95		0.0101016	1019.39	1029.67	1040.08	1050.63	1061.33	1072.17	1083.16	1094.31	1105.62	1117.09	1128.73	1140.55	1152.55	1164.73	1177.11	1189.69	1202.47	1215.47	1228.69	1242.13	1255.81
	0.0103632	954.766	966.079	977.489	989.002	1000.63	1012.37	1024.24	1036.24	1048.38	1060.66	1073.1	1085.7	1098.47	1111.42	1124.54	1137.86	1151.37	1165.09	1179.02	1193.17	1207.55		0.0101324	1019.99	1030.27	1040.69	1051.24	1061.93	1072.78	1083.77	1094.91	1106.22	1117.69	1129.33	1141.15	1153.15	1165.34	1177.71	1190.29	1203.08	1216.07	1229.29	1242.73	1256.41
	0.0103982	955.374	966.687	978.096	989.609	1001.23	1012.97	1024.84	1036.84	1048.98	1061.27	1073.71	1086.31	1099.08	1112.02	1125.15	1138.46	1151.97	1165.69	1179.62	1193.77	1208.15		0.0101632	1020.6	1030.88	1041.29	1051.85	1062.54	1073.38	1084.37	1095.52	1106.83	1118.3	1129.94	1141.76	1153.75	1165.94	1178.32	1190.9	1203.68	1216.68	1229.89	1243.33	1257.01
	0.0104332	955.981	967.294	978.703	990.216	1001.84	1013.58	1025.45	1037.45	1049.59	1061.87	1074.31	1086.91	1099.68	1112.62	1125.75	1139.06	1152.58	1166.29	1180.22	1194.38	1208.76		0.010194	1021.21	1031.49	1041.9	1052.45	1063.15	1073.99	1084.98	1096.13	1107.43	1118.9	1130.54	1142.36	1154.36	1166.54	1178.92	1191.5	1204.28	1217.28	1230.49	1243.94	1257.61
	0.0104682	956.589	967.902	979.31	990.823	1002.45	1014.19	1026.05	1038.05	1050.19	1062.48	1074.92	1087.52	1100.29	1113.23	1126.35	1139.67	1153.18	1166.9	1180.83	1194.98	1209.36		0.0102248	1021.82	1032.1	1042.51	1053.06	1063.75	1074.59	1085.59	1096.73	1108.04	1119.51	1131.15	1142.97	1154.96	1167.15	1179.53	1192.1	1204.89	1217.88	1231.1	1244.54	1258.21
	0.0105032	957.197	968.509	979.918	991.43	1003.05	1014.79	1026.66	1038.66	1050.8	1063.08	1075.52	1088.12	1100.89	1113.83	1126.96	1140.27	1153.78	1167.5	1181.43	1195.58	1209.96		0.0102556	1022.43	1032.7	1043.12	1053.67	1064.36	1075.2	1086.19	1097.34	1108.64	1120.11	1131.75	1143.57	1155.57	1167.75	1180.13	1192.71	1205.49	1218.48	1231.7	1245.14	1258.81
	0.0105382	957.805	969.117	980.525	992.036	1003.66	1015.4	1027.27	1039.27	1051.4	1063.69	1076.13	1088.73	1101.49	1114.44	1127.56	1140.87	1154.39	1168.1	1182.03	1196.18	1210.56		0.0102864	1023.03	1033.31	1043.72	1054.27	1064.97	1075.81	1086.8	1097.94	1109.25	1120.72	1132.36	1144.17	1156.17	1168.36	1180.73	1193.31	1206.09	1219.09	1232.3	1245.74	1259.42
	0.0105732	958.412	969.724	981.132	992.643	1004.27	1016.01	1027.87	1039.87	1052.01	1064.29	1076.73	1089.33	1102.1	1115.04	1128.16	1141.48	1154.99	1168.71	1182.63	1196.78	1211.16		0.0103172	1023.64	1033.92	1044.33	1054.88	1065.57	1076.41	1087.4	1098.55	1109.85	1121.32	1132.96	1144.78	1156.78	1168.96	1181.34	1193.91	1206.69	1219.69	1232.9	1246.34	1260.02
	0.0106082	959.02	970.332	981.739	993.25	1004.87	1016.61	1028.48	1040.48	1052.61	1064.9	1077.34	1089.94	1102.7	1115.64	1128.77	1142.08	1155.59	1169.31	1183.24	1197.39	1211.76		0.010348	1024.25	1034.53	1044.94	1055.49	1066.18	1077.02	1088.01	1099.15	1110.46	1121.93	1133.57	1145.38	1157.38	1169.56	1181.94	1194.52	1207.3	1220.29	1233.5	1246.94	1260.62
	0.0106433	959.628	970.939	982.346	993.857	1005.48	1017.22	1029.08	1041.08	1053.22	1065.5	1077.94	1090.54	1103.31	1116.25	1129.37	1142.68	1156.19	1169.91	1183.84	1197.99	1212.37		0.0103788	1024.86	1035.13	1045.54	1056.09	1066.79	1077.63	1088.62	1099.76	1111.06	1122.53	1134.17	1145.99	1157.98	1170.17	1182.54	1195.12	1207.9	1220.89	1234.11	1247.55	1261.22
	0.0106783	960.236	971.546	982.953	994.464	1006.09	1017.83	1029.69	1041.69	1053.83	1066.11	1078.55	1091.15	1103.91	1116.85	1129.97	1143.29	1156.8	1170.51	1184.44	1198.59	1212.97		0.0104096	1025.46	1035.74	1046.15	1056.7	1067.39	1078.23	1089.22	1100.37	1111.67	1123.14	1134.78	1146.59	1158.59	1170.77	1183.15	1195.72	1208.5	1221.5	1234.71	1248.15	1261.82
	0.0107133	960.843	972.154	983.56	995.071	1006.69	1018.43	1030.3	1042.29	1054.43	1066.71	1079.15	1091.75	1104.52	1117.46	1130.58	1143.89	1157.4	1171.12	1185.04	1199.19	1213.57		0.0104404	1026.07	1036.35	1046.76	1057.31	1068	1078.84	1089.83	1100.97	1112.27	1123.74	1135.38	1147.2	1159.19	1171.38	1183.75	1196.33	1209.11	1222.1	1235.31	1248.75	1262.42
	0.0107483	961.451	972.761	984.168	995.678	1007.3	1019.04	1030.9	1042.9	1055.04	1067.32	1079.76	1092.35	1105.12	1118.06	1131.18	1144.49	1158	1171.72	1185.65	1199.79	1214.17		0.0104712	1026.68	1036.96	1047.37	1057.92	1068.61	1079.44	1090.43	1101.58	1112.88	1124.35	1135.99	1147.8	1159.8	1171.98	1184.35	1196.93	1209.71	1222.7	1235.91	1249.35	1263.03
	0.0107833	962.059	973.369	984.775	996.284	1007.91	1019.64	1031.51	1043.51	1055.64	1067.92	1080.36	1092.96	1105.72	1118.66	1131.79	1145.1	1158.61	1172.32	1186.25	1200.4	1214.77		0.010502	1027.29	1037.56	1047.97	1058.52	1069.21	1080.05	1091.04	1102.18	1113.49	1124.95	1136.59	1148.41	1160.4	1172.58	1184.96	1197.53	1210.31	1223.3	1236.52	1249.95	1263.63
	0.0108183	962.666	973.976	985.382	996.891	1008.51	1020.25	1032.11	1044.11	1056.25	1068.53	1080.97	1093.56	1106.33	1119.27	1132.39	1145.7	1159.21	1172.92	1186.85	1201	1215.37		0.0105328	1027.9	1038.17	1048.58	1059.13	1069.82	1080.66	1091.65	1102.79	1114.09	1125.56	1137.2	1149.01	1161.01	1173.19	1185.56	1198.14	1210.92	1223.91	1237.12	1250.56	1264.23
	0.0108533	963.274	974.584	985.989	997.498	1009.12	1020.86	1032.72	1044.72	1056.85	1069.14	1081.57	1094.17	1106.93	1119.87	1132.99	1146.3	1159.81	1173.53	1187.45	1201.6	1215.98		0.0105636	1028.5	1038.78	1049.19	1059.74	1070.43	1081.26	1092.25	1103.39	1114.7	1126.16	1137.8	1149.62	1161.61	1173.79	1186.17	1198.74	1211.52	1224.51	1237.72	1251.16	1264.83
	0.0108883	963.882	975.191	986.596	998.105	1009.72	1021.46	1033.33	1045.32	1057.46	1069.74	1082.18	1094.77	1107.54	1120.48	1133.6	1146.91	1160.42	1174.13	1188.05	1202.2	1216.58		0.0105944	1029.11	1039.39	1049.79	1060.34	1071.03	1081.87	1092.86	1104	1115.3	1126.77	1138.41	1150.22	1162.21	1174.39	1186.77	1199.34	1212.12	1225.11	1238.32	1251.76	1265.43
	0.0109233	964.49	975.798	987.203	998.712	1010.33	1022.07	1033.93	1045.93	1058.06	1070.35	1082.78	1095.38	1108.14	1121.08	1134.2	1147.51	1161.02	1174.73	1188.66	1202.8	1217.18		0.0106252	1029.72	1039.99	1050.4	1060.95	1071.64	1082.48	1093.46	1104.61	1115.91	1127.37	1139.01	1150.82	1162.82	1175	1187.37	1199.95	1212.72	1225.72	1238.93	1252.36	1266.03
	0.0109584	965.097	976.406	987.811	999.319	1010.94	1022.68	1034.54	1046.53	1058.67	1070.95	1083.39	1095.98	1108.74	1121.68	1134.8	1148.11	1161.62	1175.33	1189.26	1203.41	1217.78		0.010656	1030.33	1040.6	1051.01	1061.56	1072.25	1083.08	1094.07	1105.21	1116.51	1127.98	1139.62	1151.43	1163.42	1175.6	1187.98	1200.55	1213.33	1226.32	1239.53	1252.96	1266.64
	0.0109934	965.705	977.013	988.418	999.926	1011.54	1023.28	1035.14	1047.14	1059.27	1071.56	1083.99	1096.59	1109.35	1122.29	1135.41	1148.72	1162.22	1175.94	1189.86	1204.01	1218.38		0.0106868	1030.93	1041.21	1051.62	1062.16	1072.85	1083.69	1094.68	1105.82	1117.12	1128.58	1140.22	1152.03	1164.03	1176.21	1188.58	1201.15	1213.93	1226.92	1240.13	1253.57	1267.24
	0.0110284	966.313	977.621	989.025	1000.53	1012.15	1023.89	1035.75	1047.75	1059.88	1072.16	1084.6	1097.19	1109.95	1122.89	1136.01	1149.32	1162.83	1176.54	1190.46	1204.61	1218.98		0.0107176	1031.54	1041.81	1052.22	1062.77	1073.46	1084.3	1095.28	1106.42	1117.72	1129.19	1140.83	1152.64	1164.63	1176.81	1189.18	1201.76	1214.53	1227.52	1240.73	1254.17	1267.84
	0.0110634	966.92	978.228	989.632	1001.14	1012.76	1024.49	1036.36	1048.35	1060.49	1072.77	1085.2	1097.79	1110.56	1123.49	1136.61	1149.92	1163.43	1177.14	1191.07	1205.21	1219.59		0.0107484	1032.15	1042.42	1052.83	1063.38	1074.07	1084.9	1095.89	1107.03	1118.33	1129.79	1141.43	1153.24	1165.23	1177.41	1189.79	1202.36	1215.14	1228.13	1241.33	1254.77	1268.44
	0.0110984	967.528	978.836	990.239	1001.75	1013.36	1025.1	1036.96	1048.96	1061.09	1073.37	1085.8	1098.4	1111.16	1124.1	1137.22	1150.53	1164.03	1177.74	1191.67	1205.81	1220.19		0.0107792	1032.76	1043.03	1053.44	1063.98	1074.67	1085.51	1096.49	1107.63	1118.93	1130.4	1142.04	1153.85	1165.84	1178.02	1190.39	1202.96	1215.74	1228.73	1241.94	1255.37	1269.04
	0.0111334	968.136	979.443	990.846	1002.35	1013.97	1025.71	1037.57	1049.56	1061.7	1073.98	1086.41	1099	1111.77	1124.7	1137.82	1151.13	1164.64	1178.35	1192.27	1206.42	1220.79		0.01081	1033.36	1043.64	1054.04	1064.59	1075.28	1086.11	1097.1	1108.24	1119.54	1131.01	1142.64	1154.45	1166.44	1178.62	1190.99	1203.56	1216.34	1229.33	1242.54	1255.97	1269.64
	0.0111684	968.744	980.051	991.453	1002.96	1014.58	1026.31	1038.17	1050.17	1062.3	1074.58	1087.01	1099.61	1112.37	1125.31	1138.43	1151.73	1165.24	1178.95	1192.87	1207.02	1221.39		0.0108408	1033.97	1044.24	1054.65	1065.2	1075.89	1086.72	1097.71	1108.85	1120.15	1131.61	1143.25	1155.06	1167.05	1179.23	1191.6	1204.17	1216.94	1229.93	1243.14	1256.58	1270.25
	0.0112034	969.351	980.658	992.061	1003.57	1015.18	1026.92	1038.78	1050.77	1062.91	1075.19	1087.62	1100.21	1112.97	1125.91	1139.03	1152.34	1165.84	1179.55	1193.48	1207.62	1221.99		0.0108716	1034.58	1044.85	1055.26	1065.8	1076.49	1087.33	1098.31	1109.45	1120.75	1132.22	1143.85	1155.66	1167.65	1179.83	1192.2	1204.77	1217.55	1230.54	1243.74	1257.18	1270.85
	0.0112384	969.959	981.265	992.668	1004.17	1015.79	1027.53	1039.39	1051.38	1063.51	1075.79	1088.22	1100.82	1113.58	1126.51	1139.63	1152.94	1166.45	1180.16	1194.08	1208.22	1222.59		0.0109024	1035.19	1045.46	1055.87	1066.41	1077.1	1087.93	1098.92	1110.06	1121.36	1132.82	1144.45	1156.26	1168.26	1180.43	1192.8	1205.37	1218.15	1231.14	1244.35	1257.78	1271.45
	0.0112734	970.567	981.873	993.275	1004.78	1016.4	1028.13	1039.99	1051.99	1064.12	1076.4	1088.83	1101.42	1114.18	1127.12	1140.24	1153.54	1167.05	1180.76	1194.68	1208.82	1223.2		0.0109332	1035.8	1046.07	1056.47	1067.02	1077.71	1088.54	1099.52	1110.66	1121.96	1133.43	1145.06	1156.87	1168.86	1181.04	1193.41	1205.98	1218.75	1231.74	1244.95	1258.38	1272.05
	0.0113085	971.175	982.48	993.882	1005.39	1017	1028.74	1040.6	1052.59	1064.72	1077	1089.43	1102.03	1114.79	1127.72	1140.84	1154.15	1167.65	1181.36	1195.28	1209.43	1223.8		0.0109639	1036.4	1046.67	1057.08	1067.63	1078.31	1089.15	1100.13	1111.27	1122.57	1134.03	1145.66	1157.47	1169.46	1181.64	1194.01	1206.58	1219.36	1232.34	1245.55	1258.98	1272.65
	0.0113435	971.782	983.088	994.489	1005.99	1017.61	1029.34	1041.2	1053.2	1065.33	1077.61	1090.04	1102.63	1115.39	1128.33	1141.44	1154.75	1168.25	1181.96	1195.88	1210.03	1224.4		0.0109947	1037.01	1047.28	1057.69	1068.23	1078.92	1089.75	1100.74	1111.87	1123.17	1134.64	1146.27	1158.08	1170.07	1182.25	1194.62	1207.18	1219.96	1232.95	1246.15	1259.59	1273.25
	0.0113785	972.39	983.695	995.096	1006.6	1018.22	1029.95	1041.81	1053.8	1065.93	1078.21	1090.64	1103.24	1116	1128.93	1142.05	1155.35	1168.86	1182.57	1196.49	1210.63	1225		0.0110255	1037.62	1047.89	1058.29	1068.84	1079.53	1090.36	1101.34	1112.48	1123.78	1135.24	1146.87	1158.68	1170.67	1182.85	1195.22	1207.79	1220.56	1233.55	1246.76	1260.19	1273.85
	0.0114135	972.998	984.303	995.704	1007.21	1018.82	1030.56	1042.42	1054.41	1066.54	1078.82	1091.25	1103.84	1116.6	1129.53	1142.65	1155.96	1169.46	1183.17	1197.09	1211.23	1225.6		0.0110563	1038.23	1048.5	1058.9	1069.45	1080.13	1090.96	1101.95	1113.09	1124.38	1135.85	1147.48	1159.29	1171.28	1183.45	1195.82	1208.39	1221.17	1234.15	1247.36	1260.79	1274.46
	0.0114485	973.605	984.91	996.311	1007.81	1019.43	1031.16	1043.02	1055.01	1067.14	1079.42	1091.85	1104.44	1117.2	1130.14	1143.25	1156.56	1170.06	1183.77	1197.69	1211.83	1226.2		0.0110871	1038.83	1049.1	1059.51	1070.05	1080.74	1091.57	1102.55	1113.69	1124.99	1136.45	1148.08	1159.89	1171.88	1184.06	1196.43	1208.99	1221.77	1234.75	1247.96	1261.39	1275.06
	0.0114835	974.213	985.518	996.918	1008.42	1020.04	1031.77	1043.63	1055.62	1067.75	1080.03	1092.46	1105.05	1117.81	1130.74	1143.86	1157.16	1170.67	1184.37	1198.29	1212.44	1226.81		0.0111179	1039.44	1049.71	1060.12	1070.66	1081.35	1092.18	1103.16	1114.3	1125.59	1137.06	1148.69	1160.5	1172.49	1184.66	1197.03	1209.6	1222.37	1235.36	1248.56	1261.99	1275.66
	0.0115185	974.821	986.125	997.525	1009.03	1020.64	1032.38	1044.23	1056.23	1068.36	1080.63	1093.06	1105.65	1118.41	1131.35	1144.46	1157.77	1171.27	1184.98	1198.9	1213.04	1227.41		0.0111487	1040.05	1050.32	1060.72	1071.27	1081.95	1092.78	1103.77	1114.9	1126.2	1137.66	1149.29	1161.1	1173.09	1185.26	1197.63	1210.2	1222.97	1235.96	1249.16	1262.6	1276.26
	0.0115535	975.429	986.732	998.132	1009.64	1021.25	1032.98	1044.84	1056.83	1068.96	1081.24	1093.67	1106.26	1119.02	1131.95	1145.06	1158.37	1171.87	1185.58	1199.5	1213.64	1228.01		0.0111795	1040.66	1050.93	1061.33	1071.87	1082.56	1093.39	1104.37	1115.51	1126.8	1138.27	1149.9	1161.71	1173.69	1185.87	1198.24	1210.8	1223.58	1236.56	1249.77	1263.2	1276.86
	0.0115885	976.036	987.34	998.739	1010.24	1021.86	1033.59	1045.45	1057.44	1069.57	1081.84	1094.27	1106.86	1119.62	1132.55	1145.67	1158.97	1172.47	1186.18	1200.1	1214.24	1228.61		0.0112103	1041.27	1051.53	1061.94	1072.48	1083.16	1094	1104.98	1116.11	1127.41	1138.87	1150.5	1162.31	1174.3	1186.47	1198.84	1211.41	1224.18	1237.17	1250.37	1263.8	1277.46
	0.0116236	976.644	987.947	999.346	1010.85	1022.46	1034.2	1046.05	1058.04	1070.17	1082.45	1094.88	1107.47	1120.22	1133.16	1146.27	1159.58	1173.08	1186.78	1200.7	1214.84	1229.21		0.0112411	1041.87	1052.14	1062.54	1073.09	1083.77	1094.6	1105.58	1116.72	1128.02	1139.48	1151.11	1162.91	1174.9	1187.08	1199.44	1212.01	1224.78	1237.77	1250.97	1264.4	1278.07
	0.0116586	977.252	988.555	999.954	1011.46	1023.07	1034.8	1046.66	1058.65	1070.78	1083.05	1095.48	1108.07	1120.83	1133.76	1146.88	1160.18	1173.68	1187.39	1201.31	1215.44	1229.81		0.0112719	1042.48	1052.75	1063.15	1073.69	1084.38	1095.21	1106.19	1117.33	1128.62	1140.08	1151.71	1163.52	1175.51	1187.68	1200.05	1212.61	1225.39	1238.37	1251.57	1265	1278.67
	0.0116936	977.859	989.162	1000.56	1012.06	1023.68	1035.41	1047.26	1059.25	1071.38	1083.66	1096.09	1108.68	1121.43	1134.36	1147.48	1160.78	1174.28	1187.99	1201.91	1216.05	1230.42		0.0113027	1043.09	1053.36	1063.76	1074.3	1084.98	1095.81	1106.8	1117.93	1129.23	1140.69	1152.32	1164.12	1176.11	1188.28	1200.65	1213.22	1225.99	1238.97	1252.18	1265.61	1279.27
	0.0117286	978.467	989.77	1001.17	1012.67	1024.28	1036.01	1047.87	1059.86	1071.99	1084.26	1096.69	1109.28	1122.04	1134.97	1148.08	1161.39	1174.89	1188.59	1202.51	1216.65	1231.02		0.0113335	1043.7	1053.96	1064.37	1074.91	1085.59	1096.42	1107.4	1118.54	1129.83	1141.29	1152.92	1164.73	1176.71	1188.89	1201.25	1213.82	1226.59	1239.58	1252.78	1266.21	1279.87
	0.0117636	979.075	990.377	1001.78	1013.28	1024.89	1036.62	1048.48	1060.47	1072.59	1084.87	1097.3	1109.89	1122.64	1135.57	1148.69	1161.99	1175.49	1189.19	1203.11	1217.25	1231.62		0.0113643	1044.3	1054.57	1064.97	1075.51	1086.2	1097.03	1108.01	1119.14	1130.44	1141.9	1153.53	1165.33	1177.32	1189.49	1201.86	1214.42	1227.19	1240.18	1253.38	1266.81	1280.47
	0.0117986	979.683	990.984	1002.38	1013.88	1025.5	1037.23	1049.08	1061.07	1073.2	1085.47	1097.9	1110.49	1123.25	1136.18	1149.29	1162.59	1176.09	1189.8	1203.71	1217.85	1232.22		0.0113951	1044.91	1055.18	1065.58	1076.12	1086.8	1097.63	1108.61	1119.75	1131.04	1142.5	1154.13	1165.94	1177.92	1190.1	1202.46	1215.03	1227.8	1240.78	1253.98	1267.41	1281.07
	0.0118336	980.29	991.592	1002.99	1014.49	1026.1	1037.83	1049.69	1061.68	1073.8	1086.08	1098.51	1111.09	1123.85	1136.78	1149.89	1163.2	1176.7	1190.4	1204.32	1218.45	1232.82		0.0114259	1045.52	1055.79	1066.19	1076.73	1087.41	1098.24	1109.22	1120.35	1131.65	1143.11	1154.74	1166.54	1178.53	1190.7	1203.07	1215.63	1228.4	1241.38	1254.59	1268.01	1281.68
	0.0118686	980.898	992.199	1003.6	1015.1	1026.71	1038.44	1050.29	1062.28	1074.41	1086.68	1099.11	1111.7	1124.45	1137.38	1150.5	1163.8	1177.3	1191	1204.92	1219.06	1233.42		0.0114567	1046.13	1056.39	1066.8	1077.34	1088.02	1098.85	1109.83	1120.96	1132.25	1143.71	1155.34	1167.15	1179.13	1191.3	1203.67	1216.23	1229	1241.99	1255.19	1268.62	1282.28
	0.0119036	981.506	992.807	1004.2	1015.7	1027.32	1039.05	1050.9	1062.89	1075.02	1087.29	1099.72	1112.3	1125.06	1137.99	1151.1	1164.4	1177.9	1191.6	1205.52	1219.66	1234.02		0.0114875	1046.73	1057	1067.4	1077.94	1088.62	1099.45	1110.43	1121.57	1132.86	1144.32	1155.95	1167.75	1179.74	1191.91	1204.27	1216.84	1229.61	1242.59	1255.79	1269.22	1282.88
	0.0119386	982.114	993.414	1004.81	1016.31	1027.92	1039.65	1051.51	1063.49	1075.62	1087.89	1100.32	1112.91	1125.66	1138.59	1151.7	1165.01	1178.5	1192.21	1206.12	1220.26	1234.63		0.0115183	1047.34	1057.61	1068.01	1078.55	1089.23	1100.06	1111.04	1122.17	1133.46	1144.92	1156.55	1168.36	1180.34	1192.51	1204.88	1217.44	1230.21	1243.19	1256.39	1269.82	1283.48
	0.0119737	982.721	994.022	1005.42	1016.92	1028.53	1040.26	1052.11	1064.1	1076.23	1088.5	1100.93	1113.51	1126.27	1139.2	1152.31	1165.61	1179.11	1192.81	1206.73	1220.86	1235.23		0.0115491	1047.95	1058.22	1068.62	1079.16	1089.84	1100.67	1111.64	1122.78	1134.07	1145.53	1157.16	1168.96	1180.94	1193.12	1205.48	1218.04	1230.81	1243.79	1256.99	1270.42	1284.08
	0.0120087	983.329	994.629	1006.03	1017.52	1029.14	1040.86	1052.72	1064.71	1076.83	1089.1	1101.53	1114.12	1126.87	1139.8	1152.91	1166.21	1179.71	1193.41	1207.33	1221.46	1235.83		0.0115799	1048.56	1058.82	1069.22	1079.76	1090.44	1101.27	1112.25	1123.38	1134.68	1146.13	1157.76	1169.56	1181.55	1193.72	1206.08	1218.65	1231.42	1244.4	1257.6	1271.02	1284.68
	0.0120437	983.937	995.237	1006.63	1018.13	1029.74	1041.47	1053.32	1065.31	1077.44	1089.71	1102.13	1114.72	1127.48	1140.4	1153.51	1166.82	1180.31	1194.02	1207.93	1222.07	1236.43		0.0116107	1049.17	1059.43	1069.83	1080.37	1091.05	1101.88	1112.86	1123.99	1135.28	1146.74	1158.37	1170.17	1182.15	1194.32	1206.69	1219.25	1232.02	1245	1258.2	1271.63	1285.29
	0.0120787	984.544	995.844	1007.24	1018.74	1030.35	1042.08	1053.93	1065.92	1078.04	1090.31	1102.74	1115.33	1128.08	1141.01	1154.12	1167.42	1180.92	1194.62	1208.53	1222.67	1237.03		0.0116415	1049.77	1060.04	1070.44	1080.98	1091.66	1102.48	1113.46	1124.59	1135.89	1147.34	1158.97	1170.77	1182.76	1194.93	1207.29	1219.85	1232.62	1245.6	1258.8	1272.23	1285.89
	0.0121137	985.152	996.451	1007.85	1019.35	1030.96	1042.68	1054.54	1066.52	1078.65	1090.92	1103.34	1115.93	1128.68	1141.61	1154.72	1168.02	1181.52	1195.22	1209.14	1223.27	1237.63		0.0116723	1050.38	1060.65	1071.05	1081.58	1092.26	1103.09	1114.07	1125.2	1136.49	1147.95	1159.58	1171.38	1183.36	1195.53	1207.89	1220.46	1233.22	1246.2	1259.4	1272.83	1286.49
	0.0121487	985.76	997.059	1008.45	1019.95	1031.56	1043.29	1055.14	1067.13	1079.25	1091.52	1103.95	1116.53	1129.29	1142.22	1155.33	1168.63	1182.12	1195.82	1209.74	1223.87	1238.24		0.0117031	1050.99	1061.25	1071.65	1082.19	1092.87	1103.7	1114.67	1125.81	1137.1	1148.55	1160.18	1171.98	1183.97	1196.14	1208.5	1221.06	1233.83	1246.81	1260.01	1273.43	1287.09
	0.0121837	986.368	997.666	1009.06	1020.56	1032.17	1043.9	1055.75	1067.73	1079.86	1092.13	1104.55	1117.14	1129.89	1142.82	1155.93	1169.23	1182.72	1196.43	1210.34	1224.47	1238.84		0.0117339	1051.6	1061.86	1072.26	1082.8	1093.48	1104.3	1115.28	1126.41	1137.7	1149.16	1160.79	1172.59	1184.57	1196.74	1209.1	1221.66	1234.43	1247.41	1260.61	1274.03	1287.69
	0.0122187	986.975	998.274	1009.67	1021.17	1032.78	1044.5	1056.35	1068.34	1080.46	1092.73	1105.16	1117.74	1130.5	1143.42	1156.53	1169.83	1183.33	1197.03	1210.94	1225.08	1239.44		0.0117647	1052.2	1062.47	1072.87	1083.4	1094.08	1104.91	1115.89	1127.02	1138.31	1149.76	1161.39	1173.19	1185.17	1197.34	1209.71	1222.27	1235.03	1248.01	1261.21	1274.64	1288.29
	0.0122537	987.583	998.881	1010.28	1021.77	1033.38	1045.11	1056.96	1068.95	1081.07	1093.34	1105.76	1118.35	1131.1	1144.03	1157.14	1170.44	1183.93	1197.63	1211.54	1225.68	1240.04		0.0117955	1052.81	1063.08	1073.47	1084.01	1094.69	1105.52	1116.49	1127.62	1138.91	1150.37	1161.99	1173.8	1185.78	1197.95	1210.31	1222.87	1235.64	1248.61	1261.81	1275.24	1288.9
	0.0122888	988.191	999.489	1010.88	1022.38	1033.99	1045.71	1057.57	1069.55	1081.67	1093.94	1106.37	1118.95	1131.7	1144.63	1157.74	1171.04	1184.53	1198.23	1212.15	1226.28	1240.64		0.0118263	1053.42	1063.68	1074.08	1084.62	1095.3	1106.12	1117.1	1128.23	1139.52	1150.97	1162.6	1174.4	1186.38	1198.55	1210.91	1223.47	1236.24	1249.22	1262.42	1275.84	1289.5
	0.0123238	988.799	1000.1	1011.49	1022.99	1034.59	1046.32	1058.17	1070.16	1082.28	1094.55	1106.97	1119.56	1132.31	1145.24	1158.34	1171.64	1185.14	1198.84	1212.75	1226.88	1241.24		0.0118571	1054.03	1064.29	1074.69	1085.22	1095.9	1106.73	1117.7	1128.83	1140.12	1151.58	1163.2	1175	1186.99	1199.15	1211.52	1224.08	1236.84	1249.82	1263.02	1276.44	1290.1
	0.0123588	989.406	1000.7	1012.1	1023.59	1035.2	1046.93	1058.78	1070.76	1082.89	1095.16	1107.58	1120.16	1132.91	1145.84	1158.95	1172.24	1185.74	1199.44	1213.35	1227.48	1241.85		0.0118879	1054.64	1064.9	1075.3	1085.83	1096.51	1107.33	1118.31	1129.44	1140.73	1152.18	1163.81	1175.61	1187.59	1199.76	1212.12	1224.68	1237.45	1250.42	1263.62	1277.04	1290.7
	0.0123938	990.014	1001.31	1012.7	1024.2	1035.81	1047.53	1059.38	1071.37	1083.49	1095.76	1108.18	1120.77	1133.52	1146.44	1159.55	1172.85	1186.34	1200.04	1213.95	1228.09	1242.45		0.0119187	1055.24	1065.51	1075.9	1086.44	1097.12	1107.94	1118.92	1130.05	1141.33	1152.79	1164.41	1176.21	1188.19	1200.36	1212.72	1225.28	1238.05	1251.03	1264.22	1277.65	1291.3
	0.0124288	990.622	1001.92	1013.31	1024.81	1036.41	1048.14	1059.99	1071.97	1084.1	1096.37	1108.79	1121.37	1134.12	1147.05	1160.15	1173.45	1186.95	1200.64	1214.56	1228.69	1243.05		0.0119495	1055.85	1066.11	1076.51	1087.05	1097.72	1108.55	1119.52	1130.65	1141.94	1153.39	1165.02	1176.82	1188.8	1200.97	1213.33	1225.89	1238.65	1251.63	1264.82	1278.25	1291.9
	0.0124638	991.229	1002.53	1013.92	1025.41	1037.02	1048.75	1060.6	1072.58	1084.7	1096.97	1109.39	1121.98	1134.73	1147.65	1160.76	1174.05	1187.55	1201.25	1215.16	1229.29	1243.65		0.0119803	1056.46	1066.72	1077.12	1087.65	1098.33	1109.15	1120.13	1131.26	1142.55	1154	1165.62	1177.42	1189.4	1201.57	1213.93	1226.49	1239.25	1252.23	1265.43	1278.85	1292.51
	0.0124988	991.837	1003.13	1014.53	1026.02	1037.63	1049.35	1061.2	1073.19	1085.31	1097.58	1110	1122.58	1135.33	1148.25	1161.36	1174.66	1188.15	1201.85	1215.76	1229.89	1244.25		0.0120111	1057.07	1067.33	1077.72	1088.26	1098.94	1109.76	1120.73	1131.86	1143.15	1154.6	1166.23	1178.03	1190.01	1202.17	1214.53	1227.09	1239.86	1252.83	1266.03	1279.45	1293.11
	0.0125338	992.445	1003.74	1015.13	1026.63	1038.23	1049.96	1061.81	1073.79	1085.91	1098.18	1110.6	1123.18	1135.93	1148.86	1161.97	1175.26	1188.75	1202.45	1216.36	1230.49	1244.85		0.0120419	1057.67	1067.93	1078.33	1088.87	1099.54	1110.37	1121.34	1132.47	1143.76	1155.21	1166.83	1178.63	1190.61	1202.78	1215.14	1227.7	1240.46	1253.44	1266.63	1280.05	1293.71
	0.0125688	993.053	1004.35	1015.74	1027.23	1038.84	1050.57	1062.41	1074.4	1086.52	1098.79	1111.21	1123.79	1136.54	1149.46	1162.57	1175.86	1189.36	1203.05	1216.97	1231.1	1245.46		0.0120727	1058.28	1068.54	1078.94	1089.47	1100.15	1110.97	1121.95	1133.07	1144.36	1155.82	1167.44	1179.24	1191.22	1203.38	1215.74	1228.3	1241.06	1254.04	1267.23	1280.66	1294.31
	0.0126039	993.66	1004.96	1016.35	1027.84	1039.45	1051.17	1063.02	1075	1087.12	1099.39	1111.81	1124.39	1137.14	1150.07	1163.17	1176.47	1189.96	1203.66	1217.57	1231.7	1246.06		0.0121035	1058.89	1069.15	1079.55	1090.08	1100.76	1111.58	1122.55	1133.68	1144.97	1156.42	1168.04	1179.84	1191.82	1203.99	1216.34	1228.9	1241.67	1254.64	1267.84	1281.26	1294.91
	0.0126389	994.268	1005.56	1016.95	1028.45	1040.05	1051.78	1063.63	1075.61	1087.73	1100	1112.42	1125	1137.75	1150.67	1163.78	1177.07	1190.56	1204.26	1218.17	1232.3	1246.66		0.0121343	1059.5	1069.76	1080.15	1090.69	1101.36	1112.18	1123.16	1134.29	1145.57	1157.03	1168.65	1180.45	1192.42	1204.59	1216.95	1229.51	1242.27	1255.24	1268.44	1281.86	1295.51
	0.0126739	994.876	1006.17	1017.56	1029.06	1040.66	1052.38	1064.23	1076.21	1088.33	1100.6	1113.02	1125.6	1138.35	1151.27	1164.38	1177.67	1191.17	1204.86	1218.77	1232.9	1247.26		0.0121651	1060.1	1070.36	1080.76	1091.29	1101.97	1112.79	1123.76	1134.89	1146.18	1157.63	1169.25	1181.05	1193.03	1205.19	1217.55	1230.11	1242.87	1255.85	1269.04	1282.46	1296.12
	0.0127089	995.483	1006.78	1018.17	1029.66	1041.27	1052.99	1064.84	1076.82	1088.94	1101.21	1113.63	1126.21	1138.96	1151.88	1164.98	1178.28	1191.77	1205.47	1219.37	1233.5	1247.86		0.0121959	1060.71	1070.97	1081.37	1091.9	1102.58	1113.4	1124.37	1135.5	1146.78	1158.24	1169.86	1181.65	1193.63	1205.8	1218.16	1230.71	1243.47	1256.45	1269.64	1283.06	1296.72
	0.0127439	996.091	1007.39	1018.78	1030.27	1041.87	1053.6	1065.44	1077.43	1089.55	1101.81	1114.23	1126.81	1139.56	1152.48	1165.59	1178.88	1192.37	1206.07	1219.98	1234.11	1248.46		0.0122267	1061.32	1071.58	1081.97	1092.51	1103.18	1114	1124.98	1136.1	1147.39	1158.84	1170.46	1182.26	1194.24	1206.4	1218.76	1231.32	1244.08	1257.05	1270.25	1283.66	1297.32
	0.0127789	996.699	1007.99	1019.38	1030.88	1042.48	1054.2	1066.05	1078.03	1090.15	1102.42	1114.84	1127.42	1140.16	1153.09	1166.19	1179.48	1192.98	1206.67	1220.58	1234.71	1249.07		0.0122574	1061.93	1072.19	1082.58	1093.11	1103.79	1114.61	1125.58	1136.71	1147.99	1159.45	1171.07	1182.86	1194.84	1207.01	1219.36	1231.92	1244.68	1257.65	1270.85	1284.27	1297.92
	0.0128139	997.307	1008.6	1019.99	1031.48	1043.09	1054.81	1066.66	1078.64	1090.76	1103.02	1115.44	1128.02	1140.77	1153.69	1166.79	1180.09	1193.58	1207.27	1221.18	1235.31	1249.67		0.0122882	1062.54	1072.79	1083.19	1093.72	1104.4	1115.22	1126.19	1137.31	1148.6	1160.05	1171.67	1183.47	1195.45	1207.61	1219.97	1232.52	1245.28	1258.26	1271.45	1284.87	1298.52
	0.0128489	997.914	1009.21	1020.6	1032.09	1043.69	1055.42	1067.26	1079.24	1091.36	1103.63	1116.05	1128.63	1141.37	1154.29	1167.4	1180.69	1194.18	1207.88	1221.78	1235.91	1250.27		0.012319	1063.14	1073.4	1083.8	1094.33	1105	1115.82	1126.79	1137.92	1149.21	1160.66	1172.28	1184.07	1196.05	1208.21	1220.57	1233.13	1245.89	1258.86	1272.05	1285.47	1299.12
	0.0128839	998.522	1009.82	1021.2	1032.7	1044.3	1056.02	1067.87	1079.85	1091.97	1104.23	1116.65	1129.23	1141.98	1154.9	1168	1181.29	1194.78	1208.48	1222.39	1236.51	1250.87		0.0123498	1063.75	1074.01	1084.4	1094.93	1105.61	1116.43	1127.4	1138.53	1149.81	1161.26	1172.88	1184.68	1196.65	1208.82	1221.17	1233.73	1246.49	1259.46	1272.65	1286.07	1299.72
	0.0129189	999.13	1010.42	1021.81	1033.3	1044.91	1056.63	1068.47	1080.45	1092.57	1104.84	1117.26	1129.83	1142.58	1155.5	1168.6	1181.9	1195.39	1209.08	1222.99	1237.12	1251.47		0.0123806	1064.36	1074.62	1085.01	1095.54	1106.22	1117.03	1128.01	1139.13	1150.42	1161.87	1173.49	1185.28	1197.26	1209.42	1221.78	1234.33	1247.09	1260.06	1273.26	1286.67	1300.33
	0.012954	999.738	1011.03	1022.42	1033.91	1045.51	1057.23	1069.08	1081.06	1093.18	1105.44	1117.86	1130.44	1143.18	1156.11	1169.21	1182.5	1195.99	1209.68	1223.59	1237.72	1252.07		0.0124114	1064.97	1075.22	1085.62	1096.15	1106.82	1117.64	1128.61	1139.74	1151.02	1162.47	1174.09	1185.89	1197.86	1210.02	1222.38	1234.94	1247.7	1260.67	1273.86	1287.28	1300.93
	0.012989	1000.35	1011.64	1023.03	1034.52	1046.12	1057.84	1069.69	1081.67	1093.78	1106.05	1118.46	1131.04	1143.79	1156.71	1169.81	1183.1	1196.59	1210.29	1224.19	1238.32	1252.68		0.0124422	1065.57	1075.83	1086.22	1096.75	1107.43	1118.25	1129.22	1140.34	1151.63	1163.08	1174.7	1186.49	1198.47	1210.63	1222.98	1235.54	1248.3	1261.27	1274.46	1287.88	1301.53
	0.013024	1000.95	1012.24	1023.63	1035.12	1046.73	1058.45	1070.29	1082.27	1094.39	1106.65	1119.07	1131.65	1144.39	1157.31	1170.42	1183.71	1197.2	1210.89	1224.8	1238.92	1253.28		0.012473	1066.18	1076.44	1086.83	1097.36	1108.03	1118.85	1129.82	1140.95	1152.23	1163.68	1175.3	1187.1	1199.07	1211.23	1223.59	1236.14	1248.9	1261.87	1275.06	1288.48	1302.13
	0.013059	1001.56	1012.85	1024.24	1035.73	1047.33	1059.05	1070.9	1082.88	1094.99	1107.26	1119.67	1132.25	1145	1157.92	1171.02	1184.31	1197.8	1211.49	1225.4	1239.52	1253.88		0.0125038	1066.79	1077.05	1087.44	1097.97	1108.64	1119.46	1130.43	1141.55	1152.84	1164.29	1175.91	1187.7	1199.67	1211.84	1224.19	1236.74	1249.5	1262.48	1275.67	1289.08	1302.73
	0.013094	1002.17	1013.46	1024.85	1036.34	1047.94	1059.66	1071.5	1083.48	1095.6	1107.86	1120.28	1132.86	1145.6	1158.52	1171.62	1184.91	1198.4	1212.09	1226	1240.13	1254.48		0.0125346	1067.4	1077.65	1088.05	1098.58	1109.25	1120.07	1131.04	1142.16	1153.44	1164.89	1176.51	1188.3	1200.28	1212.44	1224.79	1237.35	1250.11	1263.08	1276.27	1289.68	1303.33
	0.013129	1002.78	1014.07	1025.45	1036.94	1048.55	1060.27	1072.11	1084.09	1096.2	1108.47	1120.88	1133.46	1146.21	1159.12	1172.23	1185.52	1199	1212.7	1226.6	1240.73	1255.08		0.0125654	1068.01	1078.26	1088.65	1099.18	1109.85	1120.67	1131.64	1142.77	1154.05	1165.5	1177.12	1188.91	1200.88	1213.04	1225.4	1237.95	1250.71	1263.68	1276.87	1290.29	1303.94
	0.013164	1003.38	1014.67	1026.06	1037.55	1049.15	1060.87	1072.72	1084.69	1096.81	1109.07	1121.49	1134.07	1146.81	1159.73	1172.83	1186.12	1199.61	1213.3	1227.2	1241.33	1255.68		0.0125962	1068.61	1078.87	1089.26	1099.79	1110.46	1121.28	1132.25	1143.37	1154.65	1166.1	1177.72	1189.51	1201.49	1213.65	1226	1238.55	1251.31	1264.28	1277.47	1290.89	1304.54
	0.013199	1003.99	1015.28	1026.67	1038.16	1049.76	1061.48	1073.32	1085.3	1097.42	1109.68	1122.09	1134.67	1147.41	1160.33	1173.43	1186.72	1200.21	1213.9	1227.81	1241.93	1256.29		0.012627	1069.22	1079.48	1089.87	1100.4	1111.07	1121.89	1132.85	1143.98	1155.26	1166.71	1178.32	1190.12	1202.09	1214.25	1226.61	1239.16	1251.92	1264.89	1278.08	1291.49	1305.14
	0.013234	1004.6	1015.89	1027.28	1038.77	1050.37	1062.08	1073.93	1085.91	1098.02	1110.28	1122.7	1135.27	1148.02	1160.94	1174.04	1187.33	1200.81	1214.5	1228.41	1242.53	1256.89		0.0126578	1069.83	1080.08	1090.47	1101	1111.67	1122.49	1133.46	1144.58	1155.86	1167.31	1178.93	1190.72	1202.7	1214.86	1227.21	1239.76	1252.52	1265.49	1278.68	1292.09	1305.74
	0.0132691	1005.21	1016.5	1027.88	1039.37	1050.97	1062.69	1074.53	1086.51	1098.63	1110.89	1123.3	1135.88	1148.62	1161.54	1174.64	1187.93	1201.42	1215.11	1229.01	1243.14	1257.49		0.0126886	1070.44	1080.69	1091.08	1101.61	1112.28	1123.1	1134.07	1145.19	1156.47	1167.92	1179.53	1191.33	1203.3	1215.46	1227.81	1240.36	1253.12	1266.09	1279.28	1292.69	1306.34
	0.0133041	1005.81	1017.1	1028.49	1039.98	1051.58	1063.3	1075.14	1087.12	1099.23	1111.49	1123.91	1136.48	1149.23	1162.14	1175.24	1188.53	1202.02	1215.71	1229.61	1243.74	1258.09		0.0127194	1071.04	1081.3	1091.69	1102.22	1112.89	1123.7	1134.67	1145.79	1157.08	1168.52	1180.14	1191.93	1203.9	1216.06	1228.42	1240.97	1253.72	1266.69	1279.88	1293.3	1306.94
	0.0133391	1006.42	1017.71	1029.1	1040.59	1052.19	1063.9	1075.75	1087.72	1099.84	1112.1	1124.51	1137.09	1149.83	1162.75	1175.85	1189.14	1202.62	1216.31	1230.22	1244.34	1258.69		0.0127502	1071.65	1081.91	1092.3	1102.82	1113.49	1124.31	1135.28	1146.4	1157.68	1169.13	1180.74	1192.54	1204.51	1216.67	1229.02	1241.57	1254.33	1267.3	1280.48	1293.9	1307.55
	0.0133741	1007.03	1018.32	1029.7	1041.19	1052.79	1064.51	1076.35	1088.33	1100.44	1112.7	1125.12	1137.69	1150.44	1163.35	1176.45	1189.74	1203.23	1216.92	1230.82	1244.94	1259.29		0.012781	1072.26	1082.51	1092.9	1103.43	1114.1	1124.92	1135.88	1147.01	1158.29	1169.73	1181.35	1193.14	1205.11	1217.27	1229.62	1242.17	1254.93	1267.9	1281.09	1294.5	1308.15
	0.0134091	1007.64	1018.93	1030.31	1041.8	1053.4	1065.12	1076.96	1088.93	1101.05	1113.31	1125.72	1138.3	1151.04	1163.96	1177.05	1190.34	1203.83	1217.52	1231.42	1245.54	1259.9		0.0128118	1072.87	1083.12	1093.51	1104.04	1114.71	1125.52	1136.49	1147.61	1158.89	1170.34	1181.95	1193.74	1205.72	1217.88	1230.23	1242.78	1255.53	1268.5	1281.69	1295.1	1308.75
	0.0134441	1008.25	1019.53	1030.92	1042.41	1054.01	1065.72	1077.56	1089.54	1101.65	1113.91	1126.33	1138.9	1151.64	1164.56	1177.66	1190.95	1204.43	1218.12	1232.02	1246.15	1260.5		0.0128426	1073.47	1083.73	1094.12	1104.64	1115.31	1126.13	1137.1	1148.22	1159.5	1170.94	1182.56	1194.35	1206.32	1218.48	1230.83	1243.38	1256.14	1269.1	1282.29	1295.7	1309.35
	0.0134791	1008.85	1020.14	1031.53	1043.01	1054.61	1066.33	1078.17	1090.15	1102.26	1114.52	1126.93	1139.51	1152.25	1165.16	1178.26	1191.55	1205.03	1218.72	1232.62	1246.75	1261.1		0.0128734	1074.08	1084.34	1094.72	1105.25	1115.92	1126.74	1137.7	1148.82	1160.1	1171.55	1183.16	1194.95	1206.93	1219.08	1231.43	1243.98	1256.74	1269.71	1282.89	1296.31	1309.95
	0.0135141	1009.46	1020.75	1032.13	1043.62	1055.22	1066.93	1078.78	1090.75	1102.86	1115.12	1127.54	1140.11	1152.85	1165.77	1178.87	1192.15	1205.64	1219.33	1233.23	1247.35	1261.7		0.0129042	1074.69	1084.94	1095.33	1105.86	1116.53	1127.34	1138.31	1149.43	1160.71	1172.15	1183.77	1195.56	1207.53	1219.69	1232.04	1244.59	1257.34	1270.31	1283.5	1296.91	1310.55
	0.0135491	1010.07	1021.36	1032.74	1044.23	1055.83	1067.54	1079.38	1091.36	1103.47	1115.73	1128.14	1140.72	1153.46	1166.37	1179.47	1192.76	1206.24	1219.93	1233.83	1247.95	1262.3		0.012935	1075.3	1085.55	1095.94	1106.46	1117.13	1127.95	1138.91	1150.03	1161.31	1172.76	1184.37	1196.16	1208.13	1220.29	1232.64	1245.19	1257.95	1270.91	1284.1	1297.51	1311.16
	0.0135842	1010.68	1021.96	1033.35	1044.83	1056.43	1068.15	1079.99	1091.96	1104.08	1116.33	1128.75	1141.32	1154.06	1166.98	1180.07	1193.36	1206.84	1220.53	1234.43	1248.55	1262.9		0.0129658	1075.91	1086.16	1096.55	1107.07	1117.74	1128.55	1139.52	1150.64	1161.92	1173.36	1184.98	1196.77	1208.74	1220.9	1233.25	1245.79	1258.55	1271.51	1284.7	1298.11	1311.76
	0.0136192	1011.28	1022.57	1033.95	1045.44	1057.04	1068.75	1080.59	1092.57	1104.68	1116.94	1129.35	1141.92	1154.66	1167.58	1180.68	1193.96	1207.45	1221.13	1235.03	1249.16	1263.5		0.0129966	1076.51	1086.77	1097.15	1107.68	1118.35	1129.16	1140.13	1151.25	1162.52	1173.97	1185.58	1197.37	1209.34	1221.5	1233.85	1246.4	1259.15	1272.12	1285.3	1298.71	1312.36
	0.0136542	1011.89	1023.18	1034.56	1046.05	1057.64	1069.36	1081.2	1093.17	1105.29	1117.54	1129.96	1142.53	1155.27	1168.18	1181.28	1194.57	1208.05	1221.74	1235.64	1249.76	1264.11		0.0130274	1077.12	1087.37	1097.76	1108.29	1118.95	1129.77	1140.73	1151.85	1163.13	1174.57	1186.19	1197.98	1209.95	1222.1	1234.45	1247	1259.75	1272.72	1285.9	1299.32	1312.96
	0.0136892	1012.5	1023.79	1035.17	1046.65	1058.25	1069.97	1081.81	1093.78	1105.89	1118.15	1130.56	1143.13	1155.87	1168.79	1181.88	1195.17	1208.65	1222.34	1236.24	1250.36	1264.71		0.0130582	1077.73	1087.98	1098.37	1108.89	1119.56	1130.37	1141.34	1152.46	1163.74	1175.18	1186.79	1198.58	1210.55	1222.71	1235.06	1247.6	1260.36	1273.32	1286.51	1299.92	1313.56
	0.0137242	1013.11	1024.39	1035.78	1047.26	1058.86	1070.57	1082.41	1094.39	1106.5	1118.75	1131.17	1143.74	1156.48	1169.39	1182.49	1195.77	1209.25	1222.94	1236.84	1250.96	1265.31		0.013089	1078.34	1088.59	1098.97	1109.5	1120.17	1130.98	1141.94	1153.06	1164.34	1175.78	1187.4	1199.19	1211.15	1223.31	1235.66	1248.21	1260.96	1273.93	1287.11	1300.52	1314.16
	0.0137592	1013.72	1025	1036.38	1047.87	1059.46	1071.18	1083.02	1094.99	1107.1	1119.36	1131.77	1144.34	1157.08	1170	1183.09	1196.38	1209.86	1223.54	1237.44	1251.56	1265.91		0.0131198	1078.94	1089.2	1099.58	1110.11	1120.77	1131.59	1142.55	1153.67	1164.95	1176.39	1188	1199.79	1211.76	1223.91	1236.26	1248.81	1261.56	1274.53	1287.71	1301.12	1314.77
	0.0137942	1014.32	1025.61	1036.99	1048.48	1060.07	1071.79	1083.62	1095.6	1107.71	1119.97	1132.38	1144.95	1157.69	1170.6	1183.69	1196.98	1210.46	1224.15	1238.05	1252.16	1266.51		0.0131506	1079.55	1089.8	1100.19	1110.71	1121.38	1132.19	1143.16	1154.27	1165.55	1176.99	1188.61	1200.39	1212.36	1224.52	1236.87	1249.41	1262.17	1275.13	1288.31	1301.72	1315.37
	0.0138292	1014.93	1026.22	1037.6	1049.08	1060.68	1072.39	1084.23	1096.2	1108.31	1120.57	1132.98	1145.55	1158.29	1171.2	1184.3	1197.58	1211.06	1224.75	1238.65	1252.77	1267.11		0.0131814	1080.16	1090.41	1100.8	1111.32	1121.99	1132.8	1143.76	1154.88	1166.16	1177.6	1189.21	1201	1212.97	1225.12	1237.47	1250.02	1262.77	1275.73	1288.92	1302.33	1315.97
	0.0138642	1015.54	1026.82	1038.2	1049.69	1061.28	1073	1084.84	1096.81	1108.92	1121.18	1133.59	1146.16	1158.89	1171.81	1184.9	1198.19	1211.67	1225.35	1239.25	1253.37	1267.72		0.0132122	1080.77	1091.02	1101.4	1111.93	1122.59	1133.4	1144.37	1155.49	1166.76	1178.2	1189.82	1201.6	1213.57	1225.73	1238.07	1250.62	1263.37	1276.34	1289.52	1302.93	1316.57
	0.0138992	1016.15	1027.43	1038.81	1050.3	1061.89	1073.6	1085.44	1097.41	1109.52	1121.78	1134.19	1146.76	1159.5	1172.41	1185.51	1198.79	1212.27	1225.95	1239.85	1253.97	1268.32		0.013243	1081.37	1091.62	1102.01	1112.53	1123.2	1134.01	1144.97	1156.09	1167.37	1178.81	1190.42	1202.21	1214.18	1226.33	1238.68	1251.22	1263.97	1276.94	1290.12	1303.53	1317.17
	0.0139343	1016.75	1028.04	1039.42	1050.9	1062.5	1074.21	1086.05	1098.02	1110.13	1122.39	1134.8	1147.37	1160.1	1173.01	1186.11	1199.39	1212.87	1226.56	1240.45	1254.57	1268.92		0.0132738	1081.98	1092.23	1102.62	1113.14	1123.81	1134.62	1145.58	1156.7	1167.97	1179.41	1191.03	1202.81	1214.78	1226.93	1239.28	1251.83	1264.58	1277.54	1290.72	1304.13	1317.77
	0.0139693	1017.36	1028.65	1040.03	1051.51	1063.1	1074.82	1086.65	1098.63	1110.73	1122.99	1135.4	1147.97	1160.71	1173.62	1186.71	1200	1213.48	1227.16	1241.06	1255.17	1269.52		0.0133046	1082.59	1092.84	1103.22	1113.75	1124.41	1135.22	1146.19	1157.3	1168.58	1180.02	1191.63	1203.42	1215.38	1227.54	1239.88	1252.43	1265.18	1278.14	1291.33	1304.73	1318.38
	0.0140043	1017.97	1029.25	1040.63	1052.12	1063.71	1075.42	1087.26	1099.23	1111.34	1123.6	1136	1148.57	1161.31	1174.22	1187.32	1200.6	1214.08	1227.76	1241.66	1255.78	1270.12		0.0133354	1083.2	1093.45	1103.83	1114.35	1125.02	1135.83	1146.79	1157.91	1169.18	1180.62	1192.24	1204.02	1215.99	1228.14	1240.49	1253.03	1265.78	1278.75	1291.93	1305.34	1318.98
	0.0140393	1018.58	1029.86	1041.24	1052.72	1064.32	1076.03	1087.87	1099.84	1111.95	1124.2	1136.61	1149.18	1161.92	1174.83	1187.92	1201.2	1214.68	1228.37	1242.26	1256.38	1270.72		0.0133662	1083.81	1094.05	1104.44	1114.96	1125.63	1136.44	1147.4	1158.51	1169.79	1181.23	1192.84	1204.63	1216.59	1228.75	1241.09	1253.64	1266.39	1279.35	1292.53	1305.94	1319.58
	0.0140743	1019.18	1030.47	1041.85	1053.33	1064.92	1076.64	1088.47	1100.44	1112.55	1124.81	1137.21	1149.78	1162.52	1175.43	1188.52	1201.81	1215.28	1228.97	1242.86	1256.98	1271.33		0.013397	1084.41	1094.66	1105.05	1115.57	1126.23	1137.04	1148	1159.12	1170.39	1181.84	1193.45	1205.23	1217.2	1229.35	1241.7	1254.24	1266.99	1279.95	1293.13	1306.54	1320.18
	0.0141093	1019.79	1031.08	1042.45	1053.94	1065.53	1077.24	1089.08	1101.05	1113.16	1125.41	1137.82	1150.39	1163.12	1176.03	1189.13	1202.41	1215.89	1229.57	1243.47	1257.58	1271.93		0.0134278	1085.02	1095.27	1105.65	1116.17	1126.84	1137.65	1148.61	1159.73	1171	1182.44	1194.05	1205.84	1217.8	1229.95	1242.3	1254.84	1267.59	1280.55	1293.73	1307.14	1320.78
	0.0141443	1020.4	1031.68	1043.06	1054.54	1066.14	1077.85	1089.68	1101.65	1113.76	1126.02	1138.42	1150.99	1163.73	1176.64	1189.73	1203.01	1216.49	1230.17	1244.07	1258.18	1272.53		0.0134586	1085.63	1095.88	1106.26	1116.78	1127.45	1138.26	1149.22	1160.33	1171.61	1183.05	1194.65	1206.44	1218.41	1230.56	1242.9	1255.45	1268.2	1281.16	1294.34	1307.74	1321.38
	0.0141793	1021.01	1032.29	1043.67	1055.15	1066.74	1078.45	1090.29	1102.26	1114.37	1126.62	1139.03	1151.6	1164.33	1177.24	1190.33	1203.62	1217.09	1230.78	1244.67	1258.79	1273.13		0.0134894	1086.24	1096.48	1106.87	1117.39	1128.05	1138.86	1149.82	1160.94	1172.21	1183.65	1195.26	1207.04	1219.01	1231.16	1243.51	1256.05	1268.8	1281.76	1294.94	1308.35	1321.99
	0.0142143	1021.62	1032.9	1044.28	1055.76	1067.35	1079.06	1090.9	1102.87	1114.97	1127.23	1139.63	1152.2	1164.94	1177.85	1190.94	1204.22	1217.7	1231.38	1245.27	1259.39	1273.73		0.0135202	1086.84	1097.09	1107.47	1118	1128.66	1139.47	1150.43	1161.54	1172.82	1184.26	1195.86	1207.65	1219.61	1231.77	1244.11	1256.65	1269.4	1282.36	1295.54	1308.95	1322.59
	0.0142494	1022.22	1033.51	1044.88	1056.36	1067.96	1079.67	1091.5	1103.47	1115.58	1127.83	1140.24	1152.81	1165.54	1178.45	1191.54	1204.82	1218.3	1231.98	1245.88	1259.99	1274.33		0.0135509	1087.45	1097.7	1108.08	1118.6	1129.27	1140.07	1151.03	1162.15	1173.42	1184.86	1196.47	1208.25	1220.22	1232.37	1244.71	1257.26	1270	1282.96	1296.14	1309.55	1323.19
	0.0142844	1022.83	1034.11	1045.49	1056.97	1068.56	1080.27	1092.11	1104.08	1116.18	1128.44	1140.84	1153.41	1166.14	1179.05	1192.14	1205.42	1218.9	1232.58	1246.48	1260.59	1274.94		0.0135817	1088.06	1098.31	1108.69	1119.21	1129.87	1140.68	1151.64	1162.75	1174.03	1185.47	1197.07	1208.86	1220.82	1232.97	1245.32	1257.86	1270.61	1283.57	1296.75	1310.15	1323.79
	0.0143194	1023.44	1034.72	1046.1	1057.58	1069.17	1080.88	1092.71	1104.68	1116.79	1129.04	1141.45	1154.01	1166.75	1179.66	1192.75	1206.03	1219.5	1233.19	1247.08	1261.19	1275.54		0.0136125	1088.67	1098.91	1109.3	1119.82	1130.48	1141.29	1152.25	1163.36	1174.63	1186.07	1197.68	1209.46	1221.43	1233.58	1245.92	1258.46	1271.21	1284.17	1297.35	1310.75	1324.39
	0.0143544	1024.05	1035.33	1046.7	1058.19	1069.78	1081.49	1093.32	1105.29	1117.39	1129.65	1142.05	1154.62	1167.35	1180.26	1193.35	1206.63	1220.11	1233.79	1247.68	1261.8	1276.14		0.0136433	1089.28	1099.52	1109.9	1120.42	1131.08	1141.89	1152.85	1163.97	1175.24	1186.68	1198.28	1210.07	1222.03	1234.18	1246.52	1259.07	1271.81	1284.77	1297.95	1311.36	1324.99
	0.0143894	1024.65	1035.93	1047.31	1058.79	1070.38	1082.09	1093.93	1105.89	1118	1130.25	1142.66	1155.22	1167.96	1180.87	1193.96	1207.23	1220.71	1234.39	1248.28	1262.4	1276.74		0.0136741	1089.88	1100.13	1110.51	1121.03	1131.69	1142.5	1153.46	1164.57	1175.84	1187.28	1198.89	1210.67	1222.63	1234.78	1247.13	1259.67	1272.42	1285.38	1298.55	1311.96	1325.6
	0.0144244	1025.26	1036.54	1047.92	1059.4	1070.99	1082.7	1094.53	1106.5	1118.61	1130.86	1143.26	1155.83	1168.56	1181.47	1194.56	1207.84	1221.31	1234.99	1248.89	1263	1277.34		0.0137049	1090.49	1100.74	1111.12	1121.64	1132.3	1143.11	1154.06	1165.18	1176.45	1187.89	1199.49	1211.28	1223.24	1235.39	1247.73	1260.27	1273.02	1285.98	1299.16	1312.56	1326.2
	0.0144594	1025.87	1037.15	1048.53	1060.01	1071.6	1083.3	1095.14	1107.11	1119.21	1131.46	1143.87	1156.43	1169.17	1182.07	1195.16	1208.44	1221.92	1235.6	1249.49	1263.6	1277.94		0.0137357	1091.1	1101.34	1111.72	1122.24	1132.9	1143.71	1154.67	1165.78	1177.05	1188.49	1200.1	1211.88	1223.84	1235.99	1248.33	1260.88	1273.62	1286.58	1299.76	1313.16	1326.8
	0.0144944	1026.48	1037.76	1049.13	1060.61	1072.2	1083.91	1095.74	1107.71	1119.82	1132.07	1144.47	1157.04	1169.77	1182.68	1195.77	1209.04	1222.52	1236.2	1250.09	1264.2	1278.55		0.0137665	1091.71	1101.95	1112.33	1122.85	1133.51	1144.32	1155.28	1166.39	1177.66	1189.1	1200.7	1212.48	1224.45	1236.6	1248.94	1261.48	1274.23	1287.18	1300.36	1313.76	1327.4
	0.0145294	1027.09	1038.36	1049.74	1061.22	1072.81	1084.52	1096.35	1108.32	1120.42	1132.67	1145.08	1157.64	1170.37	1183.28	1196.37	1209.65	1223.12	1236.8	1250.69	1264.81	1279.15		0.0137973	1092.31	1102.56	1112.94	1123.46	1134.12	1144.92	1155.88	1166.99	1178.27	1189.7	1201.31	1213.09	1225.05	1237.2	1249.54	1262.08	1274.83	1287.79	1300.96	1314.37	1328
	0.0145645	1027.69	1038.97	1050.35	1061.83	1073.42	1085.12	1096.96	1108.92	1121.03	1133.28	1145.68	1158.25	1170.98	1183.88	1196.97	1210.25	1223.73	1237.4	1251.3	1265.41	1279.75		0.0138281	1092.92	1103.17	1113.55	1124.06	1134.72	1145.53	1156.49	1167.6	1178.87	1190.31	1201.91	1213.69	1225.66	1237.8	1250.15	1262.69	1275.43	1288.39	1301.56	1314.97	1328.6
	0.0145995	1028.3	1039.58	1050.95	1062.43	1074.02	1085.73	1097.56	1109.53	1121.63	1133.88	1146.29	1158.85	1171.58	1184.49	1197.58	1210.85	1224.33	1238.01	1251.9	1266.01	1280.35		0.0138589	1093.53	1103.77	1114.15	1124.67	1135.33	1146.14	1157.09	1168.21	1179.48	1190.91	1202.52	1214.3	1226.26	1238.41	1250.75	1263.29	1276.03	1288.99	1302.17	1315.57	1329.2
	0.0146345	1028.91	1040.19	1051.56	1063.04	1074.63	1086.34	1098.17	1110.13	1122.24	1134.49	1146.89	1159.46	1172.19	1185.09	1198.18	1211.46	1224.93	1238.61	1252.5	1266.61	1280.95		0.0138897	1094.14	1104.38	1114.76	1125.28	1135.94	1146.74	1157.7	1168.81	1180.08	1191.52	1203.12	1214.9	1226.86	1239.01	1251.35	1263.89	1276.64	1289.59	1302.77	1316.17	1329.81
	0.0146695	1029.52	1040.79	1052.17	1063.65	1075.24	1086.94	1098.77	1110.74	1122.84	1135.09	1147.5	1160.06	1172.79	1185.7	1198.78	1212.06	1225.53	1239.21	1253.1	1267.21	1281.55		0.0139205	1094.74	1104.99	1115.37	1125.88	1136.54	1147.35	1158.31	1169.42	1180.69	1192.12	1203.73	1215.51	1227.47	1239.62	1251.96	1264.5	1277.24	1290.2	1303.37	1316.77	1330.41
	0.0147045	1030.12	1041.4	1052.78	1064.25	1075.84	1087.55	1099.38	1111.34	1123.45	1135.7	1148.1	1160.66	1173.4	1186.3	1199.39	1212.66	1226.14	1239.82	1253.71	1267.82	1282.16		0.0139513	1095.35	1105.6	1115.97	1126.49	1137.15	1147.96	1158.91	1170.02	1181.29	1192.73	1204.33	1216.11	1228.07	1240.22	1252.56	1265.1	1277.84	1290.8	1303.97	1317.38	1331.01
	0.0147395	1030.73	1042.01	1053.38	1064.86	1076.45	1088.16	1099.99	1111.95	1124.05	1136.3	1148.71	1161.27	1174	1186.9	1199.99	1213.27	1226.74	1240.42	1254.31	1268.42	1282.76		0.0139821	1095.96	1106.2	1116.58	1127.1	1137.76	1148.56	1159.52	1170.63	1181.9	1193.33	1204.94	1216.72	1228.68	1240.82	1253.16	1265.7	1278.45	1291.4	1304.58	1317.98	1331.61
	0.0147745	1031.34	1042.62	1053.99	1065.47	1077.06	1088.76	1100.59	1112.56	1124.66	1136.91	1149.31	1161.87	1174.6	1187.51	1200.59	1213.87	1227.34	1241.02	1254.91	1269.02	1283.36		0.0140129	1096.57	1106.81	1117.19	1127.71	1138.36	1149.17	1160.12	1171.23	1182.5	1193.94	1205.54	1217.32	1229.28	1241.43	1253.77	1266.31	1279.05	1292	1305.18	1318.58	1332.21
	0.0148095	1031.95	1043.22	1054.6	1066.07	1077.66	1089.37	1101.2	1113.16	1125.26	1137.51	1149.92	1162.48	1175.21	1188.11	1201.2	1214.47	1227.95	1241.62	1255.51	1269.62	1283.96		0.0140437	1097.18	1107.42	1117.8	1128.31	1138.97	1149.77	1160.73	1171.84	1183.11	1194.54	1206.15	1217.93	1229.89	1242.03	1254.37	1266.91	1279.65	1292.61	1305.78	1319.18	1332.81
	0.0148445	1032.55	1043.83	1055.2	1066.68	1078.27	1089.97	1101.8	1113.77	1125.87	1138.12	1150.52	1163.08	1175.81	1188.72	1201.8	1215.08	1228.55	1242.23	1256.11	1270.22	1284.56		0.0140745	1097.78	1108.03	1118.4	1128.92	1139.58	1150.38	1161.34	1172.45	1183.71	1195.15	1206.75	1218.53	1230.49	1242.64	1254.97	1267.51	1280.25	1293.21	1306.38	1319.78	1333.42
	0.0148795	1033.16	1044.44	1055.81	1067.29	1078.88	1090.58	1102.41	1114.37	1126.48	1138.72	1151.13	1163.69	1176.42	1189.32	1202.41	1215.68	1229.15	1242.83	1256.72	1270.83	1285.16		0.0141053	1098.39	1108.63	1119.01	1129.53	1140.18	1150.99	1161.94	1173.05	1184.32	1195.75	1207.36	1219.13	1231.09	1243.24	1255.58	1268.12	1280.86	1293.81	1306.99	1320.38	1334.02
	0.0149146	1033.77	1045.05	1056.42	1067.89	1079.48	1091.19	1103.02	1114.98	1127.08	1139.33	1151.73	1164.29	1177.02	1189.92	1203.01	1216.28	1229.76	1243.43	1257.32	1271.43	1285.77		0.0141361	1099	1109.24	1119.62	1130.13	1140.79	1151.59	1162.55	1173.66	1184.92	1196.36	1207.96	1219.74	1231.7	1243.84	1256.18	1268.72	1281.46	1294.41	1307.59	1320.99	1334.62
	0.0149496	1034.38	1045.65	1057.03	1068.5	1080.09	1091.79	1103.62	1115.58	1127.69	1139.93	1152.33	1164.9	1177.62	1190.53	1203.61	1216.89	1230.36	1244.03	1257.92	1272.03	1286.37		0.0141669	1099.61	1109.85	1120.22	1130.74	1141.4	1152.2	1163.15	1174.26	1185.53	1196.96	1208.57	1220.34	1232.3	1244.45	1256.79	1269.32	1282.06	1295.02	1308.19	1321.59	1335.22
	0.0149846	1034.99	1046.26	1057.63	1069.11	1080.69	1092.4	1104.23	1116.19	1128.29	1140.54	1152.94	1165.5	1178.23	1191.13	1204.22	1217.49	1230.96	1244.64	1258.52	1272.63	1286.97		0.0141977	1100.21	1110.46	1120.83	1131.35	1142	1152.81	1163.76	1174.87	1186.14	1197.57	1209.17	1220.95	1232.91	1245.05	1257.39	1269.92	1282.67	1295.62	1308.79	1322.19	1335.82
	0.0150196	1035.59	1046.87	1058.24	1069.72	1081.3	1093.01	1104.83	1116.8	1128.9	1141.14	1153.54	1166.11	1178.83	1191.74	1204.82	1218.09	1231.56	1245.24	1259.13	1273.23	1287.57		0.0142285	1100.82	1111.06	1121.44	1131.95	1142.61	1153.41	1164.37	1175.47	1186.74	1198.17	1209.78	1221.55	1233.51	1245.66	1257.99	1270.53	1283.27	1296.22	1309.39	1322.79	1336.42
	0.0150546	1036.2	1047.48	1058.85	1070.32	1081.91	1093.61	1105.44	1117.4	1129.5	1141.75	1154.15	1166.71	1179.44	1192.34	1205.42	1218.7	1232.17	1245.84	1259.73	1273.84	1288.17		0.0142593	1101.43	1111.67	1122.05	1132.56	1143.22	1154.02	1164.97	1176.08	1187.35	1198.78	1210.38	1222.16	1234.11	1246.26	1258.6	1271.13	1283.87	1296.83	1310	1323.39	1337.03
	0.0150896	1036.81	1048.08	1059.45	1070.93	1082.51	1094.22	1106.05	1118.01	1130.11	1142.35	1154.75	1167.31	1180.04	1192.94	1206.03	1219.3	1232.77	1246.44	1260.33	1274.44	1288.77		0.0142901	1102.04	1112.28	1122.65	1133.17	1143.82	1154.63	1165.58	1176.68	1187.95	1199.38	1210.99	1222.76	1234.72	1246.86	1259.2	1271.73	1284.48	1297.43	1310.6	1324	1337.63
	0.0151246	1037.42	1048.69	1060.06	1071.54	1083.12	1094.82	1106.65	1118.61	1130.71	1142.96	1155.36	1167.92	1180.65	1193.55	1206.63	1219.9	1233.37	1247.05	1260.93	1275.04	1289.37		0.0143209	1102.65	1112.89	1123.26	1133.77	1144.43	1155.23	1166.18	1177.29	1188.56	1199.99	1211.59	1223.37	1235.32	1247.47	1259.8	1272.34	1285.08	1298.03	1311.2	1324.6	1338.23
	0.0151596	1038.02	1049.3	1060.67	1072.14	1083.73	1095.43	1107.26	1119.22	1131.32	1143.56	1155.96	1168.52	1181.25	1194.15	1207.23	1220.51	1233.98	1247.65	1261.54	1275.64	1289.98		0.0143517	1103.25	1113.49	1123.87	1134.38	1145.04	1155.84	1166.79	1177.9	1189.16	1200.59	1212.19	1223.97	1235.93	1248.07	1260.41	1272.94	1285.68	1298.63	1311.8	1325.2	1338.83
	0.0151946	1038.63	1049.91	1061.28	1072.75	1084.33	1096.04	1107.86	1119.82	1131.92	1144.17	1156.57	1169.13	1181.85	1194.76	1207.84	1221.11	1234.58	1248.25	1262.14	1276.24	1290.58		0.0143825	1103.86	1114.1	1124.47	1134.99	1145.64	1156.44	1167.4	1178.5	1189.77	1201.2	1212.8	1224.58	1236.53	1248.67	1261.01	1273.54	1286.28	1299.24	1312.41	1325.8	1339.43
	0.0152297	1039.24	1050.51	1061.88	1073.36	1084.94	1096.64	1108.47	1120.43	1132.53	1144.77	1157.17	1169.73	1182.46	1195.36	1208.44	1221.71	1235.18	1248.85	1262.74	1276.85	1291.18		0.0144133	1104.47	1114.71	1125.08	1135.59	1146.25	1157.05	1168	1179.11	1190.37	1201.8	1213.4	1225.18	1237.14	1249.28	1261.61	1274.15	1286.89	1299.84	1313.01	1326.4	1340.03
	0.0152647	1039.85	1051.12	1062.49	1073.96	1085.55	1097.25	1109.08	1121.04	1133.14	1145.38	1157.78	1170.34	1183.06	1195.96	1209.05	1222.32	1235.78	1249.46	1263.34	1277.45	1291.78		0.0144441	1105.08	1115.31	1125.69	1136.2	1146.86	1157.66	1168.61	1179.71	1190.98	1202.41	1214.01	1225.78	1237.74	1249.88	1262.22	1274.75	1287.49	1300.44	1313.61	1327.01	1340.64
	0.0152997	1040.45	1051.73	1063.1	1074.57	1086.15	1097.86	1109.68	1121.64	1133.74	1145.99	1158.38	1170.94	1183.67	1196.57	1209.65	1222.92	1236.39	1250.06	1263.94	1278.05	1292.38		0.0144749	1105.68	1115.92	1126.3	1136.81	1147.46	1158.26	1169.21	1180.32	1191.58	1203.01	1214.61	1226.39	1238.34	1250.49	1262.82	1275.35	1288.09	1301.04	1314.21	1327.61	1341.24
	0.0153347	1041.06	1052.34	1063.7	1075.18	1086.76	1098.46	1110.29	1122.25	1134.35	1146.59	1158.99	1171.55	1184.27	1197.17	1210.25	1223.52	1236.99	1250.66	1264.55	1278.65	1292.98		0.0145057	1106.29	1116.53	1126.9	1137.42	1148.07	1158.87	1169.82	1180.92	1192.19	1203.62	1215.22	1226.99	1238.95	1251.09	1263.42	1275.96	1288.7	1301.65	1314.82	1328.21	1341.84
	0.0153697	1041.67	1052.94	1064.31	1075.78	1087.37	1099.07	1110.89	1122.85	1134.95	1147.2	1159.59	1172.15	1184.88	1197.77	1210.86	1224.13	1237.59	1251.27	1265.15	1279.25	1293.59		0.0145365	1106.9	1117.14	1127.51	1138.02	1148.68	1159.48	1170.43	1181.53	1192.8	1204.22	1215.82	1227.6	1239.55	1251.69	1264.03	1276.56	1289.3	1302.25	1315.42	1328.81	1342.44
	0.0154047	1042.28	1053.55	1064.92	1076.39	1087.97	1099.67	1111.5	1123.46	1135.56	1147.8	1160.2	1172.75	1185.48	1198.38	1211.46	1224.73	1238.2	1251.87	1265.75	1279.86	1294.19		0.0145673	1107.51	1117.74	1128.12	1138.63	1149.28	1160.08	1171.03	1182.14	1193.4	1204.83	1216.43	1228.2	1240.16	1252.3	1264.63	1277.16	1289.9	1302.85	1316.02	1329.41	1343.04
	0.0154397	1042.89	1054.16	1065.53	1077	1088.58	1100.28	1112.11	1124.06	1136.16	1148.41	1160.8	1173.36	1186.08	1198.98	1212.06	1225.33	1238.8	1252.47	1266.35	1280.46	1294.79		0.0145981	1108.11	1118.35	1128.72	1139.24	1149.89	1160.69	1171.64	1182.74	1194.01	1205.43	1217.03	1228.81	1240.76	1252.9	1265.24	1277.77	1290.5	1303.45	1316.62	1330.02	1343.64
	0.0154747	1043.49	1054.77	1066.13	1077.6	1089.19	1100.89	1112.71	1124.67	1136.77	1149.01	1161.41	1173.96	1186.69	1199.59	1212.67	1225.94	1239.4	1253.07	1266.96	1281.06	1295.39		0.0146289	1108.72	1118.96	1129.33	1139.84	1150.5	1161.29	1172.24	1183.35	1194.61	1206.04	1217.64	1229.41	1241.37	1253.51	1265.84	1278.37	1291.11	1304.06	1317.22	1330.62	1344.25
	0.0155097	1044.1	1055.37	1066.74	1078.21	1089.79	1101.49	1113.32	1125.28	1137.37	1149.62	1162.01	1174.57	1187.29	1200.19	1213.27	1226.54	1240.01	1253.68	1267.56	1281.66	1295.99		0.0146597	1109.33	1119.57	1129.94	1140.45	1151.1	1161.9	1172.85	1183.95	1195.22	1206.65	1218.24	1230.02	1241.97	1254.11	1266.44	1278.97	1291.71	1304.66	1317.83	1331.22	1344.85
	0.0155448	1044.71	1055.98	1067.35	1078.82	1090.4	1102.1	1113.92	1125.88	1137.98	1150.22	1162.62	1175.17	1187.9	1200.79	1213.87	1227.14	1240.61	1254.28	1268.16	1282.26	1296.59		0.0146905	1109.94	1120.17	1130.55	1141.06	1151.71	1162.51	1173.46	1184.56	1195.82	1207.25	1218.85	1230.62	1242.57	1254.71	1267.05	1279.58	1292.31	1305.26	1318.43	1331.82	1345.45
	0.0155798	1045.32	1056.59	1067.95	1079.43	1091.01	1102.71	1114.53	1126.49	1138.58	1150.83	1163.22	1175.78	1188.5	1201.4	1214.48	1227.75	1241.21	1254.88	1268.76	1282.87	1297.2		0.0147213	1110.55	1120.78	1131.15	1141.66	1152.32	1163.11	1174.06	1185.16	1196.43	1207.86	1219.45	1231.22	1243.18	1255.32	1267.65	1280.18	1292.92	1305.86	1319.03	1332.42	1346.05
	0.0156148	1045.92	1057.2	1068.56	1080.03	1091.61	1103.31	1115.14	1127.09	1139.19	1151.43	1163.83	1176.38	1189.1	1202	1215.08	1228.35	1241.81	1255.48	1269.37	1283.47	1297.8		0.0147521	1111.15	1121.39	1131.76	1142.27	1152.92	1163.72	1174.67	1185.77	1197.03	1208.46	1220.06	1231.83	1243.78	1255.92	1268.25	1280.78	1293.52	1306.47	1319.63	1333.03	1346.65
	0.0156498	1046.53	1057.8	1069.17	1080.64	1092.22	1103.92	1115.74	1127.7	1139.79	1152.04	1164.43	1176.99	1189.71	1202.61	1215.68	1228.95	1242.42	1256.09	1269.97	1284.07	1298.4		0.0147829	1111.76	1122	1132.37	1142.88	1153.53	1164.33	1175.27	1186.38	1197.64	1209.07	1220.66	1232.43	1244.39	1256.53	1268.86	1281.39	1294.12	1307.07	1320.24	1333.63	1347.25
	0.0156848	1047.14	1058.41	1069.78	1081.25	1092.83	1104.53	1116.35	1128.3	1140.4	1152.64	1165.04	1177.59	1190.31	1203.21	1216.29	1229.56	1243.02	1256.69	1270.57	1284.67	1299		0.0148137	1112.37	1122.6	1132.97	1143.48	1154.13	1164.93	1175.88	1186.98	1198.24	1209.67	1221.27	1233.04	1244.99	1257.13	1269.46	1281.99	1294.73	1307.67	1320.84	1334.23	1347.86
	0.0157198	1047.75	1059.02	1070.38	1081.85	1093.43	1105.13	1116.95	1128.91	1141.01	1153.25	1165.64	1178.2	1190.92	1203.81	1216.89	1230.16	1243.62	1257.29	1271.17	1285.27	1299.6		0.0148444	1112.98	1123.21	1133.58	1144.09	1154.74	1165.54	1176.49	1187.59	1198.85	1210.28	1221.87	1233.64	1245.59	1257.73	1270.06	1282.59	1295.33	1308.28	1321.44	1334.83	1348.46
	0.0157548	1048.36	1059.63	1070.99	1082.46	1094.04	1105.74	1117.56	1129.52	1141.61	1153.85	1166.25	1178.8	1191.52	1204.42	1217.5	1230.76	1244.23	1257.89	1271.77	1285.87	1300.2		0.0148752	1113.58	1123.82	1134.19	1144.7	1155.35	1166.14	1177.09	1188.19	1199.45	1210.88	1222.48	1234.25	1246.2	1258.34	1270.67	1283.2	1295.93	1308.88	1322.04	1335.43	1349.06
	0.0157898	1048.96	1060.23	1071.6	1083.07	1094.65	1106.34	1118.17	1130.12	1142.22	1154.46	1166.85	1179.4	1192.13	1205.02	1218.1	1231.37	1244.83	1258.5	1272.38	1286.48	1300.81		0.014906	1114.19	1124.43	1134.8	1145.3	1155.95	1166.75	1177.7	1188.8	1200.06	1211.49	1223.08	1234.85	1246.8	1258.94	1271.27	1283.8	1296.53	1309.48	1322.65	1336.04	1349.66
	0.0158248	1049.57	1060.84	1072.21	1083.67	1095.25	1106.95	1118.77	1130.73	1142.82	1155.06	1167.46	1180.01	1192.73	1205.63	1218.7	1231.97	1245.43	1259.1	1272.98	1287.08	1301.41		0.0149368	1114.8	1125.03	1135.4	1145.91	1156.56	1167.36	1178.3	1189.4	1200.67	1212.09	1223.69	1235.46	1247.41	1259.54	1271.87	1284.4	1297.14	1310.08	1323.25	1336.64	1350.26
	0.0158598	1050.18	1061.45	1072.81	1084.28	1095.86	1107.56	1119.38	1131.33	1143.43	1155.67	1168.06	1180.61	1193.33	1206.23	1219.31	1232.57	1246.03	1259.7	1273.58	1287.68	1302.01		0.0149676	1115.41	1125.64	1136.01	1146.52	1157.17	1167.96	1178.91	1190.01	1201.27	1212.7	1224.29	1236.06	1248.01	1260.15	1272.48	1285.01	1297.74	1310.69	1323.85	1337.24	1350.86
	0.0158949	1050.79	1062.05	1073.42	1084.89	1096.47	1108.16	1119.98	1131.94	1144.03	1156.27	1168.67	1181.22	1193.94	1206.83	1219.91	1233.18	1246.64	1260.3	1274.18	1288.28	1302.61		0.0149984	1116.02	1126.25	1136.62	1147.13	1157.77	1168.57	1179.52	1190.62	1201.88	1213.3	1224.9	1236.67	1248.62	1260.75	1273.08	1285.61	1298.34	1311.29	1324.45	1337.84	1351.47
	0.0159299	1051.39	1062.66	1074.03	1085.49	1097.07	1108.77	1120.59	1132.54	1144.64	1156.88	1169.27	1181.82	1194.54	1207.44	1220.51	1233.78	1247.24	1260.91	1274.79	1288.88	1303.21		0.0150292	1116.62	1126.86	1137.22	1147.73	1158.38	1169.18	1180.12	1191.22	1202.48	1213.91	1225.5	1237.27	1249.22	1261.36	1273.69	1286.21	1298.95	1311.89	1325.05	1338.44	1352.07
	0.0159649	1052	1063.27	1074.63	1086.1	1097.68	1109.38	1121.2	1133.15	1145.24	1157.48	1169.87	1182.43	1195.15	1208.04	1221.12	1234.38	1247.84	1261.51	1275.39	1289.49	1303.81		0.01506	1117.23	1127.46	1137.83	1148.34	1158.99	1169.78	1180.73	1191.83	1203.09	1214.51	1226.11	1237.87	1249.82	1261.96	1274.29	1286.82	1299.55	1312.49	1325.66	1339.05	1352.67
	0.0159999	1052.61	1063.88	1075.24	1086.71	1098.29	1109.98	1121.8	1133.76	1145.85	1158.09	1170.48	1183.03	1195.75	1208.64	1221.72	1234.99	1248.45	1262.11	1275.99	1290.09	1304.42		0.0150908	1117.84	1128.07	1138.44	1148.95	1159.59	1170.39	1181.33	1192.43	1203.69	1215.12	1226.71	1238.48	1250.43	1262.56	1274.89	1287.42	1300.15	1313.1	1326.26	1339.65	1353.27
	0.0160349	1053.22	1064.48	1075.85	1087.31	1098.89	1110.59	1122.41	1134.36	1146.45	1158.69	1171.08	1183.64	1196.36	1209.25	1222.32	1235.59	1249.05	1262.72	1276.59	1290.69	1305.02		0.0151216	1118.45	1128.68	1139.05	1149.55	1160.2	1171	1181.94	1193.04	1204.3	1215.72	1227.32	1239.08	1251.03	1263.17	1275.5	1288.02	1300.76	1313.7	1326.86	1340.25	1353.87
	0.0160699	1053.82	1065.09	1076.46	1087.92	1099.5	1111.19	1123.01	1134.97	1147.06	1159.3	1171.69	1184.24	1196.96	1209.85	1222.93	1236.19	1249.65	1263.32	1277.2	1291.29	1305.62		0.0151524	1119.05	1129.29	1139.65	1150.16	1160.81	1171.6	1182.55	1193.64	1204.9	1216.33	1227.92	1239.69	1251.64	1263.77	1276.1	1288.63	1301.36	1314.3	1327.46	1340.85	1354.47
	0.0161049	1054.43	1065.7	1077.06	1088.53	1100.11	1111.8	1123.62	1135.57	1147.67	1159.9	1172.29	1184.85	1197.56	1210.46	1223.53	1236.8	1250.26	1263.92	1277.8	1291.89	1306.22		0.0151832	1119.66	1129.89	1140.26	1150.77	1161.41	1172.21	1183.15	1194.25	1205.51	1216.93	1228.52	1240.29	1252.24	1264.38	1276.7	1289.23	1301.96	1314.9	1328.07	1341.45	1355.07
	0.0161399	1055.04	1066.31	1077.67	1089.14	1100.71	1112.41	1124.23	1136.18	1148.27	1160.51	1172.9	1185.45	1198.17	1211.06	1224.13	1237.4	1250.86	1264.52	1278.4	1292.5	1306.82		0.015214	1120.27	1130.5	1140.87	1151.37	1162.02	1172.81	1183.76	1194.86	1206.11	1217.54	1229.13	1240.9	1252.85	1264.98	1277.31	1289.83	1302.56	1315.51	1328.67	1342.06	1355.68
	0.0161749	1055.65	1066.91	1078.28	1089.74	1101.32	1113.01	1124.83	1136.78	1148.88	1161.11	1173.5	1186.05	1198.77	1211.66	1224.74	1238	1251.46	1265.13	1279	1293.1	1307.42		0.0152448	1120.88	1131.11	1141.48	1151.98	1162.63	1173.42	1184.36	1195.46	1206.72	1218.14	1229.73	1241.5	1253.45	1265.58	1277.91	1290.44	1303.17	1316.11	1329.27	1342.66	1356.28
	0.01621	1056.26	1067.52	1078.88	1090.35	1101.93	1113.62	1125.44	1137.39	1149.48	1161.72	1174.11	1186.66	1199.38	1212.27	1225.34	1238.6	1252.06	1265.73	1279.6	1293.7	1308.03		0.0152756	1121.48	1131.72	1142.08	1152.59	1163.23	1174.03	1184.97	1196.07	1207.33	1218.75	1230.34	1242.11	1254.05	1266.19	1278.51	1291.04	1303.77	1316.71	1329.87	1343.26	1356.88
	0.016245	1056.86	1068.13	1079.49	1090.96	1102.53	1114.23	1126.04	1138	1150.09	1162.32	1174.71	1187.26	1199.98	1212.87	1225.95	1239.21	1252.67	1266.33	1280.21	1294.3	1308.63		0.0153064	1122.09	1132.32	1142.69	1153.19	1163.84	1174.63	1185.58	1196.67	1207.93	1219.35	1230.94	1242.71	1254.66	1266.79	1279.12	1291.64	1304.37	1317.31	1330.48	1343.86	1357.48
	0.01628	1057.47	1068.74	1080.1	1091.56	1103.14	1114.83	1126.65	1138.6	1150.69	1162.93	1175.32	1187.87	1200.58	1213.48	1226.55	1239.81	1253.27	1266.93	1280.81	1294.9	1309.23		0.0153372	1122.7	1132.93	1143.3	1153.8	1164.45	1175.24	1186.18	1197.28	1208.54	1219.96	1231.55	1243.32	1255.26	1267.4	1279.72	1292.25	1304.98	1317.92	1331.08	1344.46	1358.08
	0.016315	1058.08	1069.34	1080.71	1092.17	1103.75	1115.44	1127.26	1139.21	1151.3	1163.53	1175.92	1188.47	1201.19	1214.08	1227.15	1240.41	1253.87	1267.54	1281.41	1295.51	1309.83		0.015368	1123.31	1133.54	1143.9	1154.41	1165.05	1175.85	1186.79	1197.88	1209.14	1220.56	1232.15	1243.92	1255.87	1268	1280.33	1292.85	1305.58	1318.52	1331.68	1345.07	1358.68
	0.01635	1058.69	1069.95	1081.31	1092.78	1104.35	1116.04	1127.86	1139.81	1151.9	1164.14	1176.53	1189.08	1201.79	1214.68	1227.76	1241.02	1254.48	1268.14	1282.01	1296.11	1310.43		0.0153988	1123.92	1134.15	1144.51	1155.01	1165.66	1176.45	1187.39	1198.49	1209.75	1221.17	1232.76	1244.52	1256.47	1268.6	1280.93	1293.45	1306.18	1319.12	1332.28	1345.67	1359.29
	0.016385	1059.29	1070.56	1081.92	1093.38	1104.96	1116.65	1128.47	1140.42	1152.51	1164.74	1177.13	1189.68	1202.4	1215.29	1228.36	1241.62	1255.08	1268.74	1282.62	1296.71	1311.03		0.0154296	1124.52	1134.75	1145.12	1155.62	1166.27	1177.06	1188	1199.1	1210.35	1221.77	1233.36	1245.13	1257.07	1269.21	1281.53	1294.06	1306.78	1319.73	1332.88	1346.27	1359.89
	0.01642	1059.9	1071.17	1082.53	1093.99	1105.56	1117.26	1129.07	1141.02	1153.11	1165.35	1177.74	1190.29	1203	1215.89	1228.96	1242.22	1255.68	1269.34	1283.22	1297.31	1311.64		0.0154604	1125.13	1135.36	1145.73	1156.23	1166.87	1177.66	1188.61	1199.7	1210.96	1222.38	1233.97	1245.73	1257.68	1269.81	1282.14	1294.66	1307.39	1320.33	1333.49	1346.87	1360.49
	0.016455	1060.51	1071.77	1083.13	1094.6	1106.17	1117.86	1129.68	1141.63	1153.72	1165.95	1178.34	1190.89	1203.61	1216.5	1229.57	1242.83	1256.29	1269.95	1283.82	1297.91	1312.24		0.0154912	1125.74	1135.97	1146.33	1156.83	1167.48	1178.27	1189.21	1200.31	1211.56	1222.98	1234.57	1246.34	1258.28	1270.42	1282.74	1295.26	1307.99	1320.93	1334.09	1347.47	1361.09
	0.01649	1061.12	1072.38	1083.74	1095.2	1106.78	1118.47	1130.29	1142.24	1154.32	1166.56	1178.95	1191.49	1204.21	1217.1	1230.17	1243.43	1256.89	1270.55	1284.42	1298.52	1312.84		0.015522	1126.35	1136.58	1146.94	1157.44	1168.09	1178.88	1189.82	1200.91	1212.17	1223.59	1235.18	1246.94	1258.89	1271.02	1283.34	1295.87	1308.59	1321.53	1334.69	1348.08	1361.69
	0.0165251	1061.73	1072.99	1084.35	1095.81	1107.38	1119.08	1130.89	1142.84	1154.93	1167.16	1179.55	1192.1	1204.81	1217.7	1230.77	1244.03	1257.49	1271.15	1285.03	1299.12	1313.44		0.0155528	1126.95	1137.18	1147.55	1158.05	1168.69	1179.48	1190.42	1201.52	1212.77	1224.19	1235.78	1247.55	1259.49	1271.62	1283.95	1296.47	1309.2	1322.14	1335.29	1348.68	1362.29
	0.0165601	1062.33	1073.6	1084.96	1096.42	1107.99	1119.68	1131.5	1143.45	1155.54	1167.77	1180.16	1192.7	1205.42	1218.31	1231.38	1244.64	1258.09	1271.75	1285.63	1299.72	1314.04		0.0155836	1127.56	1137.79	1148.15	1158.66	1169.3	1180.09	1191.03	1202.12	1213.38	1224.8	1236.39	1248.15	1260.1	1272.23	1284.55	1297.07	1309.8	1322.74	1335.9	1349.28	1362.9
	0.0165951	1062.94	1074.2	1085.56	1097.02	1108.6	1120.29	1132.11	1144.05	1156.14	1168.37	1180.76	1193.31	1206.02	1218.91	1231.98	1245.24	1258.7	1272.36	1286.23	1300.32	1314.64		0.0156144	1128.17	1138.4	1148.76	1159.26	1169.91	1180.7	1191.64	1202.73	1213.98	1225.4	1236.99	1248.76	1260.7	1272.83	1285.15	1297.68	1310.4	1323.34	1336.5	1349.88	1363.5
	0.0166301	1063.55	1074.81	1086.17	1097.63	1109.2	1120.9	1132.71	1144.66	1156.75	1168.98	1181.37	1193.91	1206.63	1219.52	1232.59	1245.84	1259.3	1272.96	1286.83	1300.92	1315.24		0.0156452	1128.78	1139.01	1149.37	1159.87	1170.51	1181.3	1192.24	1203.34	1214.59	1226.01	1237.6	1249.36	1261.3	1273.43	1285.76	1298.28	1311.01	1323.94	1337.1	1350.48	1364.1
	0.0166651	1064.16	1075.42	1086.78	1098.24	1109.81	1121.5	1133.32	1145.26	1157.35	1169.58	1181.97	1194.52	1207.23	1220.12	1233.19	1246.45	1259.9	1273.56	1287.43	1301.53	1315.85		0.015676	1129.39	1139.61	1149.98	1160.48	1171.12	1181.91	1192.85	1203.94	1215.2	1226.61	1238.2	1249.96	1261.91	1274.04	1286.36	1298.88	1311.61	1324.55	1337.7	1351.09	1364.7
	0.0167001	1064.76	1076.03	1087.38	1098.85	1110.42	1122.11	1133.92	1145.87	1157.96	1170.19	1182.58	1195.12	1207.84	1220.72	1233.79	1247.05	1260.51	1274.17	1288.04	1302.13	1316.45		0.0157068	1129.99	1140.22	1150.58	1161.08	1171.73	1182.51	1193.45	1204.55	1215.8	1227.22	1238.81	1250.57	1262.51	1274.64	1286.96	1299.49	1312.21	1325.15	1338.31	1351.69	1365.3
	0.0167351	1065.37	1076.63	1087.99	1099.45	1111.02	1122.71	1134.53	1146.48	1158.56	1170.8	1183.18	1195.73	1208.44	1221.33	1234.4	1247.65	1261.11	1274.77	1288.64	1302.73	1317.05		0.0157376	1130.6	1140.83	1151.19	1161.69	1172.33	1183.12	1194.06	1205.15	1216.41	1227.82	1239.41	1251.17	1263.12	1275.25	1287.57	1300.09	1312.81	1325.75	1338.91	1352.29	1365.9
	0.0167701	1065.98	1077.24	1088.6	1100.06	1111.63	1123.32	1135.14	1147.08	1159.17	1171.4	1183.79	1196.33	1209.04	1221.93	1235	1248.26	1261.71	1275.37	1289.24	1303.33	1317.65		0.0157684	1131.21	1141.43	1151.8	1162.3	1172.94	1183.73	1194.67	1205.76	1217.01	1228.43	1240.02	1251.78	1263.72	1275.85	1288.17	1300.69	1313.42	1326.35	1339.51	1352.89	1366.51
	0.0168051	1066.59	1077.85	1089.21	1100.67	1112.24	1123.93	1135.74	1147.69	1159.77	1172.01	1184.39	1196.94	1209.65	1222.53	1235.6	1248.86	1262.31	1275.97	1289.84	1303.93	1318.25		0.0157992	1131.82	1142.04	1152.4	1162.9	1173.55	1184.33	1195.27	1206.36	1217.62	1229.03	1240.62	1252.38	1264.33	1276.45	1288.78	1301.3	1314.02	1326.96	1340.11	1353.49	1367.11
	0.0168401	1067.19	1078.46	1089.81	1101.27	1112.84	1124.53	1136.35	1148.29	1160.38	1172.61	1185	1197.54	1210.25	1223.14	1236.21	1249.46	1262.92	1276.58	1290.45	1304.54	1318.85		0.01583	1132.42	1142.65	1153.01	1163.51	1174.15	1184.94	1195.88	1206.97	1218.22	1229.64	1241.23	1252.99	1264.93	1277.06	1289.38	1301.9	1314.62	1327.56	1340.71	1354.1	1367.71
	0.0168752	1067.8	1079.06	1090.42	1101.88	1113.45	1125.14	1136.95	1148.9	1160.98	1173.22	1185.6	1198.14	1210.86	1223.74	1236.81	1250.07	1263.52	1277.18	1291.05	1305.14	1319.46		0.0158608	1133.03	1143.26	1153.62	1164.12	1174.76	1185.55	1196.48	1207.58	1218.83	1230.24	1241.83	1253.59	1265.53	1277.66	1289.98	1302.5	1315.23	1328.16	1341.32	1354.7	1368.31
	0.0169102	1068.41	1079.67	1091.03	1102.49	1114.06	1125.75	1137.56	1149.5	1161.59	1173.82	1186.2	1198.75	1211.46	1224.35	1237.41	1250.67	1264.12	1277.78	1291.65	1305.74	1320.06		0.0158916	1133.64	1143.86	1154.23	1164.72	1175.37	1186.15	1197.09	1208.18	1219.43	1230.85	1242.44	1254.2	1266.14	1278.27	1290.59	1303.1	1315.83	1328.76	1341.92	1355.3	1368.91
	0.0169452	1069.02	1080.28	1091.63	1103.09	1114.66	1126.35	1138.17	1150.11	1162.2	1174.43	1186.81	1199.35	1212.06	1224.95	1238.02	1251.27	1264.73	1278.38	1292.25	1306.34	1320.66		0.0159224	1134.25	1144.47	1154.83	1165.33	1175.97	1186.76	1197.7	1208.79	1220.04	1231.45	1243.04	1254.8	1266.74	1278.87	1291.19	1303.71	1316.43	1329.37	1342.52	1355.9	1369.51
	0.0169802	1069.63	1080.89	1092.24	1103.7	1115.27	1126.96	1138.77	1150.72	1162.8	1175.03	1187.41	1199.96	1212.67	1225.55	1238.62	1251.88	1265.33	1278.99	1292.85	1306.94	1321.26		0.0159532	1134.85	1145.08	1155.44	1165.94	1176.58	1187.36	1198.3	1209.39	1220.64	1232.06	1243.65	1255.41	1267.35	1279.47	1291.79	1304.31	1317.03	1329.97	1343.12	1356.5	1370.12
	0.0170152	1070.23	1081.49	1092.85	1104.31	1115.88	1127.56	1139.38	1151.32	1163.41	1175.64	1188.02	1200.56	1213.27	1226.16	1239.22	1252.48	1265.93	1279.59	1293.46	1307.55	1321.86		0.015984	1135.46	1145.69	1156.05	1166.54	1177.19	1187.97	1198.91	1210	1221.25	1232.67	1244.25	1256.01	1267.95	1280.08	1292.4	1304.91	1317.64	1330.57	1343.73	1357.1	1370.72
	0.0170502	1070.84	1082.1	1093.46	1104.91	1116.48	1128.17	1139.98	1151.93	1164.01	1176.24	1188.62	1201.17	1213.88	1226.76	1239.83	1253.08	1266.54	1280.19	1294.06	1308.15	1322.46		0.0160148	1136.07	1146.29	1156.65	1167.15	1177.79	1188.58	1199.51	1210.6	1221.86	1233.27	1244.85	1256.61	1268.55	1280.68	1293	1305.52	1318.24	1331.18	1344.33	1357.71	1371.32
	0.0170852	1071.45	1082.71	1094.06	1105.52	1117.09	1128.78	1140.59	1152.53	1164.62	1176.85	1189.23	1201.77	1214.48	1227.37	1240.43	1253.69	1267.14	1280.79	1294.66	1308.75	1323.07		0.0160456	1136.68	1146.9	1157.26	1167.76	1178.4	1189.18	1200.12	1211.21	1222.46	1233.88	1245.46	1257.22	1269.16	1281.29	1293.6	1306.12	1318.84	1331.78	1344.93	1358.31	1371.92
	0.0171202	1072.06	1083.32	1094.67	1106.13	1117.7	1129.38	1141.2	1153.14	1165.22	1177.45	1189.83	1202.38	1215.09	1227.97	1241.04	1254.29	1267.74	1281.4	1295.26	1309.35	1323.67		0.0160764	1137.29	1147.51	1157.87	1168.37	1179	1189.79	1200.73	1211.82	1223.07	1234.48	1246.06	1257.82	1269.76	1281.89	1294.21	1306.72	1319.45	1332.38	1345.53	1358.91	1372.52
	0.0171552	1072.66	1083.92	1095.28	1106.73	1118.3	1129.99	1141.8	1153.74	1165.83	1178.06	1190.44	1202.98	1215.69	1228.57	1241.64	1254.89	1268.34	1282	1295.87	1309.95	1324.27		0.0161072	1137.89	1148.12	1158.48	1168.97	1179.61	1190.4	1201.33	1212.42	1223.67	1235.09	1246.67	1258.43	1270.37	1282.49	1294.81	1307.33	1320.05	1332.98	1346.13	1359.51	1373.12
	0.0171903	1073.27	1084.53	1095.88	1107.34	1118.91	1130.6	1142.41	1154.35	1166.43	1178.66	1191.04	1203.59	1216.29	1229.18	1242.24	1255.5	1268.95	1282.6	1296.47	1310.56	1324.87		0.0161379	1138.5	1148.72	1159.08	1169.58	1180.22	1191	1201.94	1213.03	1224.28	1235.69	1247.27	1259.03	1270.97	1283.1	1295.41	1307.93	1320.65	1333.59	1346.74	1360.11	1373.73
	0.0172253	1073.88	1085.14	1096.49	1107.95	1119.52	1131.2	1143.01	1154.96	1167.04	1179.27	1191.65	1204.19	1216.9	1229.78	1242.85	1256.1	1269.55	1283.2	1297.07	1311.16	1325.47		0.0161687	1139.11	1149.33	1159.69	1170.19	1180.82	1191.61	1202.54	1213.63	1224.88	1236.3	1247.88	1259.64	1271.58	1283.7	1296.02	1308.53	1321.26	1334.19	1347.34	1360.72	1374.33
	0.0172603	1074.49	1085.74	1097.1	1108.56	1120.12	1131.81	1143.62	1155.56	1167.64	1179.87	1192.25	1204.79	1217.5	1230.39	1243.45	1256.7	1270.15	1283.81	1297.67	1311.76	1326.07		0.0161995	1139.72	1149.94	1160.3	1170.79	1181.43	1192.22	1203.15	1214.24	1225.49	1236.9	1248.48	1260.24	1272.18	1284.3	1296.62	1309.14	1321.86	1334.79	1347.94	1361.32	1374.93
	0.0172953	1075.1	1086.35	1097.71	1109.16	1120.73	1132.41	1144.23	1156.17	1168.25	1180.48	1192.86	1205.4	1218.11	1230.99	1244.05	1257.31	1270.76	1284.41	1298.28	1312.36	1326.68		0.0162303	1140.32	1150.55	1160.9	1171.4	1182.04	1192.82	1203.76	1214.84	1226.09	1237.51	1249.09	1260.85	1272.78	1284.91	1297.23	1309.74	1322.46	1335.39	1348.54	1361.92	1375.53
	0.0173303	1075.7	1086.96	1098.31	1109.77	1121.34	1133.02	1144.83	1156.77	1168.85	1181.08	1193.46	1206	1218.71	1231.59	1244.66	1257.91	1271.36	1285.01	1298.88	1312.96	1327.28		0.0162611	1140.93	1151.15	1161.51	1172.01	1182.64	1193.43	1204.36	1215.45	1226.7	1238.11	1249.69	1261.45	1273.39	1285.51	1297.83	1310.34	1323.06	1336	1349.15	1362.52	1376.13
	0.0173653	1076.31	1087.57	1098.92	1110.38	1121.94	1133.63	1145.44	1157.38	1169.46	1181.69	1194.07	1206.61	1219.32	1232.2	1245.26	1258.51	1271.96	1285.62	1299.48	1313.57	1327.88		0.0162919	1141.54	1151.76	1162.12	1172.61	1183.25	1194.03	1204.97	1216.06	1227.3	1238.72	1250.3	1262.06	1273.99	1286.12	1298.43	1310.95	1323.67	1336.6	1349.75	1363.12	1376.73
	0.0174003	1076.92	1088.17	1099.53	1110.98	1122.55	1134.23	1146.04	1157.98	1170.07	1182.29	1194.67	1207.21	1219.92	1232.8	1245.86	1259.12	1272.56	1286.22	1300.08	1314.17	1328.48		0.0163227	1142.15	1152.37	1162.73	1173.22	1183.86	1194.64	1205.57	1216.66	1227.91	1239.32	1250.9	1262.66	1274.6	1286.72	1299.04	1311.55	1324.27	1337.2	1350.35	1363.73	1377.34
	0.0174353	1077.53	1088.78	1100.13	1111.59	1123.16	1134.84	1146.65	1158.59	1170.67	1182.9	1195.28	1207.82	1220.52	1233.4	1246.47	1259.72	1273.17	1286.82	1300.68	1314.77	1329.08		0.0163535	1142.75	1152.98	1163.33	1173.83	1184.46	1195.25	1206.18	1217.27	1228.51	1239.93	1251.51	1263.26	1275.2	1287.32	1299.64	1312.15	1324.87	1337.8	1350.95	1364.33	1377.94
	0.0174703	1078.13	1089.39	1100.74	1112.2	1123.76	1135.45	1147.26	1159.2	1171.28	1183.5	1195.88	1208.42	1221.13	1234.01	1247.07	1260.32	1273.77	1287.42	1301.29	1315.37	1329.68		0.0163843	1143.36	1153.58	1163.94	1174.43	1185.07	1195.85	1206.79	1217.87	1229.12	1240.53	1252.11	1263.87	1275.81	1287.93	1300.24	1312.76	1325.48	1338.41	1351.56	1364.93	1378.54
	0.0175054	1078.74	1090	1101.35	1112.8	1124.37	1136.05	1147.86	1159.8	1171.88	1184.11	1196.49	1209.03	1221.73	1234.61	1247.67	1260.93	1274.37	1288.03	1301.89	1315.97	1330.29		0.0164151	1143.97	1154.19	1164.55	1175.04	1185.68	1196.46	1207.39	1218.48	1229.73	1241.14	1252.72	1264.47	1276.41	1288.53	1300.85	1313.36	1326.08	1339.01	1352.16	1365.53	1379.14
	0.0175404	1079.35	1090.6	1101.96	1113.41	1124.98	1136.66	1148.47	1160.41	1172.49	1184.71	1197.09	1209.63	1222.34	1235.22	1248.28	1261.53	1274.98	1288.63	1302.49	1316.58	1330.89		0.0164459	1144.58	1154.8	1165.15	1175.65	1186.28	1197.07	1208	1219.08	1230.33	1241.74	1253.32	1265.08	1277.01	1289.14	1301.45	1313.96	1326.68	1339.61	1352.76	1366.13	1379.74
	0.0175754	1079.96	1091.21	1102.56	1114.02	1125.58	1137.27	1149.07	1161.01	1173.09	1185.32	1197.7	1210.23	1222.94	1235.82	1248.88	1262.13	1275.58	1289.23	1303.09	1317.18	1331.49		0.0164767	1145.19	1155.41	1165.76	1176.25	1186.89	1197.67	1208.6	1219.69	1230.94	1242.35	1253.93	1265.68	1277.62	1289.74	1302.05	1314.57	1327.29	1340.21	1353.36	1366.74	1380.34
	0.0176104	1080.56	1091.82	1103.17	1114.62	1126.19	1137.87	1149.68	1161.62	1173.7	1185.92	1198.3	1210.84	1223.54	1236.42	1249.49	1262.74	1276.18	1289.83	1303.7	1317.78	1332.09		0.0165075	1145.79	1156.01	1166.37	1176.86	1187.5	1198.28	1209.21	1220.3	1231.54	1242.95	1254.53	1266.29	1278.22	1290.34	1302.66	1315.17	1327.89	1340.82	1353.96	1367.34	1380.94
	0.0176454	1081.17	1092.43	1103.78	1115.23	1126.8	1138.48	1150.29	1162.22	1174.3	1186.53	1198.91	1211.44	1224.15	1237.03	1250.09	1263.34	1276.79	1290.44	1304.3	1318.38	1332.69		0.0165383	1146.4	1156.62	1166.98	1177.47	1188.1	1198.88	1209.82	1220.9	1232.15	1243.56	1255.14	1266.89	1278.83	1290.95	1303.26	1315.77	1328.49	1341.42	1354.57	1367.94	1381.55
	0.0176804	1081.78	1093.03	1104.38	1115.84	1127.4	1139.08	1150.89	1162.83	1174.91	1187.13	1199.51	1212.05	1224.75	1237.63	1250.69	1263.94	1277.39	1291.04	1304.9	1318.98	1333.29		0.0165691	1147.01	1157.23	1167.58	1178.08	1188.71	1199.49	1210.42	1221.51	1232.75	1244.16	1255.74	1267.5	1279.43	1291.55	1303.87	1316.38	1329.09	1342.02	1355.17	1368.54	1382.15
	0.0177154	1082.39	1093.64	1104.99	1116.44	1128.01	1139.69	1151.5	1163.44	1175.51	1187.74	1200.12	1212.65	1225.36	1238.24	1251.3	1264.55	1277.99	1291.64	1305.5	1319.59	1333.9		0.0165999	1147.62	1157.84	1168.19	1178.68	1189.32	1200.1	1211.03	1222.11	1233.36	1244.77	1256.35	1268.1	1280.03	1292.16	1304.47	1316.98	1329.7	1342.63	1355.77	1369.14	1382.75
	0.0177504	1083	1094.25	1105.6	1117.05	1128.61	1140.3	1152.1	1164.04	1176.12	1188.34	1200.72	1213.26	1225.96	1238.84	1251.9	1265.15	1278.59	1292.24	1306.11	1320.19	1334.5		0.0166307	1148.22	1158.44	1168.8	1179.29	1189.92	1200.7	1211.63	1222.72	1233.96	1245.37	1256.95	1268.7	1280.64	1292.76	1305.07	1317.58	1330.3	1343.23	1356.37	1369.75	1383.35
	0.0177854	1083.6	1094.86	1106.21	1117.66	1129.22	1140.9	1152.71	1164.65	1176.73	1188.95	1201.33	1213.86	1226.57	1239.44	1252.5	1265.75	1279.2	1292.85	1306.71	1320.79	1335.1		0.0166615	1148.83	1159.05	1169.4	1179.9	1190.53	1201.31	1212.24	1223.32	1234.57	1245.98	1257.56	1269.31	1281.24	1293.36	1305.68	1318.19	1330.9	1343.83	1356.98	1370.35	1383.95
	0.0178204	1084.21	1095.46	1106.81	1118.27	1129.83	1141.51	1153.32	1165.25	1177.33	1189.55	1201.93	1214.47	1227.17	1240.05	1253.11	1266.36	1279.8	1293.45	1307.31	1321.39	1335.7		0.0166923	1149.44	1159.66	1170.01	1180.5	1191.14	1201.92	1212.85	1223.93	1235.17	1246.58	1258.16	1269.91	1281.85	1293.97	1306.28	1318.79	1331.51	1344.43	1357.58	1370.95	1384.55
	0.0178555	1084.82	1096.07	1107.42	1118.87	1130.43	1142.12	1153.92	1165.86	1177.94	1190.16	1202.53	1215.07	1227.77	1240.65	1253.71	1266.96	1280.4	1294.05	1307.91	1321.99	1336.3		0.0167231	1150.05	1160.27	1170.62	1181.11	1191.74	1202.52	1213.45	1224.54	1235.78	1247.19	1258.77	1270.52	1282.45	1294.57	1306.88	1319.39	1332.11	1345.04	1358.18	1371.55	1385.16
	0.0178905	1085.43	1096.68	1108.03	1119.48	1131.04	1142.72	1154.53	1166.46	1178.54	1190.76	1203.14	1215.68	1228.38	1241.26	1254.31	1267.56	1281.01	1294.65	1308.51	1322.59	1336.9		0.0167539	1150.66	1160.87	1171.23	1181.72	1192.35	1203.13	1214.06	1225.14	1236.39	1247.79	1259.37	1271.12	1283.06	1295.18	1307.49	1320	1332.71	1345.64	1358.78	1372.15	1385.76
	0.0179255	1086.03	1097.29	1108.63	1120.09	1131.65	1143.33	1155.13	1167.07	1179.15	1191.37	1203.74	1216.28	1228.98	1241.86	1254.92	1268.17	1281.61	1295.26	1309.12	1323.2	1337.51		0.0167847	1151.26	1161.48	1171.83	1182.32	1192.96	1203.73	1214.66	1225.75	1236.99	1248.4	1259.98	1271.73	1283.66	1295.78	1308.09	1320.6	1333.31	1346.24	1359.39	1372.76	1386.36
	0.0179605	1086.64	1097.89	1109.24	1120.69	1132.25	1143.93	1155.74	1167.68	1179.75	1191.97	1204.35	1216.88	1229.59	1242.46	1255.52	1268.77	1282.21	1295.86	1309.72	1323.8	1338.11		0.0168155	1151.87	1162.09	1172.44	1182.93	1193.56	1204.34	1215.27	1226.35	1237.6	1249	1260.58	1272.33	1284.26	1296.38	1308.69	1321.2	1333.92	1346.84	1359.99	1373.36	1386.96
	0.0179955	1087.25	1098.5	1109.85	1121.3	1132.86	1144.54	1156.35	1168.28	1180.36	1192.58	1204.95	1217.49	1230.19	1243.07	1256.13	1269.37	1282.82	1296.46	1310.32	1324.4	1338.71		0.0168463	1152.48	1162.7	1173.05	1183.54	1194.17	1204.95	1215.88	1226.96	1238.2	1249.61	1261.19	1272.94	1284.87	1296.99	1309.3	1321.81	1334.52	1347.45	1360.59	1373.96	1387.56
	0.0180305	1087.86	1099.11	1110.46	1121.91	1133.47	1145.15	1156.95	1168.89	1180.96	1193.18	1205.56	1218.09	1230.8	1243.67	1256.73	1269.98	1283.42	1297.06	1310.92	1325	1339.31		0.0168771	1153.09	1163.3	1173.65	1184.14	1194.78	1205.55	1216.48	1227.56	1238.81	1250.21	1261.79	1273.54	1285.47	1297.59	1309.9	1322.41	1335.12	1348.05	1361.19	1374.56	1388.16
	0.0180655	1088.47	1099.72	1111.06	1122.51	1134.07	1145.75	1157.56	1169.49	1181.57	1193.79	1206.16	1218.7	1231.4	1244.28	1257.33	1270.58	1284.02	1297.67	1311.53	1325.6	1339.91		0.0169079	1153.69	1163.91	1174.26	1184.75	1195.38	1206.16	1217.09	1228.17	1239.41	1250.82	1262.39	1274.15	1286.08	1298.19	1310.5	1323.01	1335.73	1348.65	1361.79	1375.16	1388.77
	0.0181005	1089.07	1100.32	1111.67	1123.12	1134.68	1146.36	1158.16	1170.1	1182.17	1194.39	1206.77	1219.3	1232	1244.88	1257.94	1271.18	1284.62	1298.27	1312.13	1326.21	1340.51		0.0169387	1154.3	1164.52	1174.87	1185.36	1195.99	1206.77	1217.69	1228.78	1240.02	1251.42	1263	1274.75	1286.68	1298.8	1311.11	1323.62	1336.33	1349.25	1362.4	1375.77	1389.37
	0.0181355	1089.68	1100.93	1112.28	1123.73	1135.29	1146.97	1158.77	1170.7	1182.78	1195	1207.37	1219.91	1232.61	1245.48	1258.54	1271.78	1285.23	1298.87	1312.73	1326.81	1341.11		0.0169695	1154.91	1165.12	1175.48	1185.96	1196.6	1207.37	1218.3	1229.38	1240.62	1252.03	1263.6	1275.35	1287.29	1299.4	1311.71	1324.22	1336.93	1349.86	1363	1376.37	1389.97
	0.0181706	1090.29	1101.54	1112.88	1124.33	1135.89	1147.57	1159.38	1171.31	1183.38	1195.6	1207.98	1220.51	1233.21	1246.09	1259.14	1272.39	1285.83	1299.48	1313.33	1327.41	1341.72		0.0170003	1155.52	1165.73	1176.08	1186.57	1197.2	1207.98	1218.91	1229.99	1241.23	1252.63	1264.21	1275.96	1287.89	1300.01	1312.32	1324.82	1337.54	1350.46	1363.6	1376.97	1390.57
	0.0182056	1090.9	1102.15	1113.49	1124.94	1136.5	1148.18	1159.98	1171.92	1183.99	1196.21	1208.58	1221.12	1233.82	1246.69	1259.75	1272.99	1286.43	1300.08	1313.94	1328.01	1342.32		0.0170311	1156.12	1166.34	1176.69	1187.18	1197.81	1208.59	1219.51	1230.59	1241.83	1253.24	1264.81	1276.56	1288.49	1300.61	1312.92	1325.43	1338.14	1351.06	1364.2	1377.57	1391.17
	0.0182406	1091.5	1102.75	1114.1	1125.55	1137.11	1148.78	1160.59	1172.52	1184.6	1196.82	1209.19	1221.72	1234.42	1247.29	1260.35	1273.59	1287.04	1300.68	1314.54	1328.61	1342.92		0.0170619	1156.73	1166.95	1177.3	1187.79	1198.42	1209.19	1220.12	1231.2	1242.44	1253.84	1265.42	1277.17	1289.1	1301.21	1313.52	1326.03	1338.74	1351.66	1364.81	1378.17	1391.77
	0.0182756	1092.11	1103.36	1114.71	1126.15	1137.71	1149.39	1161.19	1173.13	1185.2	1197.42	1209.79	1222.33	1235.02	1247.9	1260.95	1274.2	1287.64	1301.28	1315.14	1329.22	1343.52		0.0170927	1157.34	1167.55	1177.9	1188.39	1199.02	1209.8	1220.72	1231.8	1243.04	1254.45	1266.02	1277.77	1289.7	1301.82	1314.13	1326.63	1339.34	1352.27	1365.41	1378.78	1392.38
	0.0183106	1092.72	1103.97	1115.31	1126.76	1138.32	1150	1161.8	1173.73	1185.81	1198.03	1210.4	1222.93	1235.63	1248.5	1261.56	1274.8	1288.24	1301.89	1315.74	1329.82	1344.12		0.0171235	1157.95	1168.16	1178.51	1189	1199.63	1210.4	1221.33	1232.41	1243.65	1255.05	1266.63	1278.38	1290.31	1302.42	1314.73	1327.24	1339.95	1352.87	1366.01	1379.38	1392.98
	0.0183456	1093.33	1104.58	1115.92	1127.37	1138.93	1150.6	1162.41	1174.34	1186.41	1198.63	1211	1223.53	1236.23	1249.11	1262.16	1275.4	1288.84	1302.49	1316.34	1330.42	1344.72		0.0171543	1158.56	1168.77	1179.12	1189.61	1200.24	1211.01	1221.94	1233.02	1244.26	1255.66	1267.23	1278.98	1290.91	1303.03	1315.33	1327.84	1340.55	1353.47	1366.61	1379.98	1393.58
	0.0183806	1093.93	1105.18	1116.53	1127.97	1139.53	1151.21	1163.01	1174.94	1187.02	1199.24	1211.61	1224.14	1236.84	1249.71	1262.76	1276.01	1289.45	1303.09	1316.95	1331.02	1345.33		0.0171851	1159.16	1169.38	1179.73	1190.21	1200.84	1211.62	1222.54	1233.62	1244.86	1256.26	1267.84	1279.59	1291.51	1303.63	1315.94	1328.44	1341.15	1354.07	1367.22	1380.58	1394.18
	0.0184156	1094.54	1105.79	1117.13	1128.58	1140.14	1151.82	1163.62	1175.55	1187.62	1199.84	1212.21	1224.74	1237.44	1250.31	1263.37	1276.61	1290.05	1303.69	1317.55	1331.62	1345.93		0.0172159	1159.77	1169.98	1180.33	1190.82	1201.45	1212.22	1223.15	1234.23	1245.47	1256.87	1268.44	1280.19	1292.12	1304.23	1316.54	1329.05	1341.76	1354.68	1367.82	1381.18	1394.78
	0.0184506	1095.15	1106.4	1117.74	1129.19	1140.75	1152.42	1164.22	1176.16	1188.23	1200.45	1212.82	1225.35	1238.05	1250.92	1263.97	1277.21	1290.65	1304.3	1318.15	1332.23	1346.53		0.0172467	1160.38	1170.59	1180.94	1191.43	1202.05	1212.83	1223.75	1234.83	1246.07	1257.48	1269.05	1280.8	1292.72	1304.84	1317.14	1329.65	1342.36	1355.28	1368.42	1381.79	1395.38
	0.0184857	1095.76	1107.01	1118.35	1129.8	1141.35	1153.03	1164.83	1176.76	1188.83	1201.05	1213.42	1225.95	1238.65	1251.52	1264.58	1277.82	1291.26	1304.9	1318.75	1332.83	1347.13		0.0172775	1160.99	1171.2	1181.55	1192.03	1202.66	1213.44	1224.36	1235.44	1246.68	1258.08	1269.65	1281.4	1293.33	1305.44	1317.75	1330.25	1342.96	1355.88	1369.02	1382.39	1395.99
	0.0185207	1096.37	1107.61	1118.96	1130.4	1141.96	1153.63	1165.44	1177.37	1189.44	1201.66	1214.03	1226.56	1239.25	1252.13	1265.18	1278.42	1291.86	1305.5	1319.36	1333.43	1347.73		0.0173083	1161.59	1171.81	1182.15	1192.64	1203.27	1214.04	1224.97	1236.04	1247.28	1258.69	1270.26	1282	1293.93	1306.05	1318.35	1330.86	1343.56	1356.49	1369.62	1382.99	1396.59
	0.0185557	1096.97	1108.22	1119.56	1131.01	1142.57	1154.24	1166.04	1177.97	1190.04	1202.26	1214.63	1227.16	1239.86	1252.73	1265.78	1279.02	1292.46	1306.1	1319.96	1334.03	1348.33		0.0173391	1162.2	1172.41	1182.76	1193.25	1203.87	1214.65	1225.57	1236.65	1247.89	1259.29	1270.86	1282.61	1294.54	1306.65	1318.95	1331.46	1344.17	1357.09	1370.23	1383.59	1397.19
	0.0185907	1097.58	1108.83	1120.17	1131.62	1143.17	1154.85	1166.65	1178.58	1190.65	1202.87	1215.24	1227.77	1240.46	1253.33	1266.39	1279.63	1293.07	1306.71	1320.56	1334.63	1348.94		0.0173699	1162.81	1173.02	1183.37	1193.85	1204.48	1215.25	1226.18	1237.26	1248.49	1259.9	1271.47	1283.21	1295.14	1307.25	1319.56	1332.06	1344.77	1357.69	1370.83	1384.19	1397.79
	0.0186257	1098.19	1109.44	1120.78	1132.22	1143.78	1155.45	1167.25	1179.18	1191.26	1203.47	1215.84	1228.37	1241.07	1253.94	1266.99	1280.23	1293.67	1307.31	1321.16	1335.24	1349.54		0.0174007	1163.42	1173.63	1183.98	1194.46	1205.09	1215.86	1226.78	1237.86	1249.1	1260.5	1272.07	1283.82	1295.74	1307.86	1320.16	1332.67	1345.37	1358.29	1371.43	1384.8	1398.39
	0.0186607	1098.8	1110.04	1121.38	1132.83	1144.39	1156.06	1167.86	1179.79	1191.86	1204.08	1216.45	1228.97	1241.67	1254.54	1267.59	1280.83	1294.27	1307.91	1321.77	1335.84	1350.14		0.0174314	1164.03	1174.24	1184.58	1195.07	1205.69	1216.47	1227.39	1238.47	1249.7	1261.11	1272.68	1284.42	1296.35	1308.46	1320.77	1333.27	1345.98	1358.9	1372.03	1385.4	1398.99
	0.0186957	1099.4	1110.65	1121.99	1133.44	1144.99	1156.67	1168.47	1180.4	1192.47	1204.68	1217.05	1229.58	1242.28	1255.15	1268.2	1281.44	1294.87	1308.51	1322.37	1336.44	1350.74		0.0174622	1164.63	1174.84	1185.19	1195.67	1206.3	1217.07	1228	1239.07	1250.31	1261.71	1273.28	1285.03	1296.95	1309.06	1321.37	1333.87	1346.58	1359.5	1372.64	1386	1399.6
	0.0187307	1100.01	1111.26	1122.6	1134.04	1145.6	1157.27	1169.07	1181	1193.07	1205.29	1217.66	1230.18	1242.88	1255.75	1268.8	1282.04	1295.48	1309.12	1322.97	1337.04	1351.34		0.017493	1165.24	1175.45	1185.8	1196.28	1206.91	1217.68	1228.6	1239.68	1250.92	1262.32	1273.89	1285.63	1297.56	1309.67	1321.97	1334.48	1347.18	1360.1	1373.24	1386.6	1400.2
	0.0187657	1100.62	1111.86	1123.21	1134.65	1146.21	1157.88	1169.68	1181.61	1193.68	1205.89	1218.26	1230.79	1243.48	1256.35	1269.4	1282.64	1296.08	1309.72	1323.57	1337.64	1351.94		0.0175238	1165.85	1176.06	1186.4	1196.89	1207.51	1218.29	1229.21	1240.28	1251.52	1262.92	1274.49	1286.24	1298.16	1310.27	1322.58	1335.08	1347.79	1360.7	1373.84	1387.2	1400.8
	0.0188007	1101.23	1112.47	1123.81	1135.26	1146.81	1158.49	1170.28	1182.21	1194.28	1206.5	1218.87	1231.39	1244.09	1256.96	1270.01	1283.25	1296.68	1310.32	1324.17	1338.25	1352.55		0.0175546	1166.46	1176.67	1187.01	1197.5	1208.12	1218.89	1229.81	1240.89	1252.13	1263.53	1275.1	1286.84	1298.77	1310.88	1323.18	1335.68	1348.39	1361.31	1374.44	1387.81	1401.4
	0.0188358	1101.83	1113.08	1124.42	1135.86	1147.42	1159.09	1170.89	1182.82	1194.89	1207.1	1219.47	1232	1244.69	1257.56	1270.61	1283.85	1297.29	1310.93	1324.78	1338.85	1353.15		0.0175854	1167.06	1177.27	1187.62	1198.1	1208.73	1219.5	1230.42	1241.5	1252.73	1264.13	1275.7	1287.44	1299.37	1311.48	1323.78	1336.29	1348.99	1361.91	1375.05	1388.41	1402
	0.0188708	1102.44	1113.69	1125.03	1136.47	1148.03	1159.7	1171.5	1183.42	1195.49	1207.71	1220.07	1232.6	1245.3	1258.16	1271.21	1284.45	1297.89	1311.53	1325.38	1339.45	1353.75		0.0176162	1167.67	1177.88	1188.23	1198.71	1209.33	1220.1	1231.03	1242.1	1253.34	1264.74	1276.31	1288.05	1299.97	1312.08	1324.39	1336.89	1349.59	1362.51	1375.65	1389.01	1402.6
	0.0189058	1103.05	1114.29	1125.63	1137.08	1148.63	1160.3	1172.1	1184.03	1196.1	1208.31	1220.68	1233.21	1245.9	1258.77	1271.82	1285.06	1298.49	1312.13	1325.98	1340.05	1354.35		0.017647	1168.28	1178.49	1188.83	1199.32	1209.94	1220.71	1231.63	1242.71	1253.94	1265.34	1276.91	1288.65	1300.58	1312.69	1324.99	1337.49	1350.2	1363.11	1376.25	1389.61	1403.21
	0.0189408	1103.66	1114.9	1126.24	1137.68	1149.24	1160.91	1172.71	1184.64	1196.7	1208.92	1221.28	1233.81	1246.5	1259.37	1272.42	1285.66	1299.09	1312.73	1326.58	1340.65	1354.95		0.0176778	1168.89	1179.1	1189.44	1199.92	1210.55	1221.32	1232.24	1243.31	1254.55	1265.95	1277.52	1289.26	1301.18	1313.29	1325.59	1338.09	1350.8	1363.72	1376.85	1390.21	1403.81
	0.0189758	1104.27	1115.51	1126.85	1138.29	1149.85	1161.52	1173.31	1185.24	1197.31	1209.52	1221.89	1234.42	1247.11	1259.98	1273.03	1286.26	1299.7	1313.34	1327.19	1341.26	1355.55		0.0177086	1169.49	1179.7	1190.05	1200.53	1211.15	1221.92	1232.84	1243.92	1255.15	1266.55	1278.12	1289.86	1301.79	1313.9	1326.2	1338.7	1351.4	1364.32	1377.45	1390.81	1404.41
	0.0190108	1104.87	1116.12	1127.46	1138.9	1150.45	1162.12	1173.92	1185.85	1197.91	1210.13	1222.49	1235.02	1247.71	1260.58	1273.63	1286.87	1300.3	1313.94	1327.79	1341.86	1356.16		0.0177394	1170.1	1180.31	1190.65	1201.14	1211.76	1222.53	1233.45	1244.52	1255.76	1267.16	1278.72	1290.47	1302.39	1314.5	1326.8	1339.3	1352.01	1364.92	1378.06	1391.42	1405.01
	0.0190458	1105.48	1116.72	1128.06	1139.51	1151.06	1162.73	1174.53	1186.45	1198.52	1210.73	1223.1	1235.62	1248.32	1261.18	1274.23	1287.47	1300.9	1314.54	1328.39	1342.46	1356.76		0.0177702	1170.71	1180.92	1191.26	1201.74	1212.37	1223.14	1234.06	1245.13	1256.36	1267.76	1279.33	1291.07	1302.99	1315.1	1327.41	1339.9	1352.61	1365.52	1378.66	1392.02	1405.61
	0.0190808	1106.09	1117.33	1128.67	1140.11	1151.67	1163.34	1175.13	1187.06	1199.13	1211.34	1223.7	1236.23	1248.92	1261.79	1274.84	1288.07	1301.51	1315.14	1328.99	1343.06	1357.36		0.017801	1171.32	1181.53	1191.87	1202.35	1212.97	1223.74	1234.66	1245.74	1256.97	1268.37	1279.93	1291.68	1303.6	1315.71	1328.01	1340.51	1353.21	1366.13	1379.26	1392.62	1406.21
	0.0191158	1106.7	1117.94	1129.28	1140.72	1152.27	1163.94	1175.74	1187.66	1199.73	1211.94	1224.31	1236.83	1249.53	1262.39	1275.44	1288.68	1302.11	1315.75	1329.6	1343.66	1357.96		0.0178318	1171.93	1182.13	1192.48	1202.96	1213.58	1224.35	1235.27	1246.34	1257.57	1268.97	1280.54	1292.28	1304.2	1316.31	1328.61	1341.11	1353.81	1366.73	1379.86	1393.22	1406.81
	0.0191509	1107.3	1118.55	1129.88	1141.33	1152.88	1164.55	1176.34	1188.27	1200.34	1212.55	1224.91	1237.44	1250.13	1263	1276.04	1289.28	1302.71	1316.35	1330.2	1344.27	1358.56		0.0178626	1172.53	1182.74	1193.08	1203.56	1214.19	1224.96	1235.87	1246.95	1258.18	1269.58	1281.14	1292.89	1304.81	1316.92	1329.22	1341.71	1354.42	1367.33	1380.47	1393.82	1407.42
	0.0191859	1107.91	1119.15	1130.49	1141.93	1153.48	1165.15	1176.95	1188.88	1200.94	1213.15	1225.52	1238.04	1250.73	1263.6	1276.65	1289.88	1303.32	1316.95	1330.8	1344.87	1359.16		0.0178934	1173.14	1183.35	1193.69	1204.17	1214.79	1225.56	1236.48	1247.55	1258.79	1270.18	1281.75	1293.49	1305.41	1317.52	1329.82	1342.32	1355.02	1367.94	1381.07	1394.43	1408.02
	0.0192209	1108.52	1119.76	1131.1	1142.54	1154.09	1165.76	1177.56	1189.48	1201.55	1213.76	1226.12	1238.65	1251.34	1264.2	1277.25	1290.49	1303.92	1317.55	1331.4	1345.47	1359.77		0.0179242	1173.75	1183.96	1194.3	1204.78	1215.4	1226.17	1237.09	1248.16	1259.39	1270.79	1282.35	1294.09	1306.02	1318.12	1330.42	1342.92	1355.62	1368.54	1381.67	1395.03	1408.62
	0.0192559	1109.13	1120.37	1131.71	1143.15	1154.7	1166.37	1178.16	1190.09	1202.15	1214.36	1226.73	1239.25	1251.94	1264.81	1277.85	1291.09	1304.52	1318.16	1332	1346.07	1360.37		0.017955	1174.36	1184.56	1194.9	1205.38	1216.01	1226.77	1237.69	1248.76	1260	1271.39	1282.96	1294.7	1306.62	1318.73	1331.03	1343.52	1356.23	1369.14	1382.27	1395.63	1409.22
	0.0192909	1109.74	1120.98	1132.31	1143.75	1155.3	1166.97	1178.77	1190.69	1202.76	1214.97	1227.33	1239.86	1252.55	1265.41	1278.46	1291.69	1305.12	1318.76	1332.61	1346.67	1360.97		0.0179858	1174.96	1185.17	1195.51	1205.99	1216.61	1227.38	1238.3	1249.37	1260.6	1272	1283.56	1295.3	1307.22	1319.33	1331.63	1344.13	1356.83	1369.74	1382.88	1396.23	1409.82
	0.0193259	1110.34	1121.58	1132.92	1144.36	1155.91	1167.58	1179.37	1191.3	1203.36	1215.57	1227.94	1240.46	1253.15	1266.02	1279.06	1292.3	1305.73	1319.36	1333.21	1347.28	1361.57		0.0180166	1175.57	1185.78	1196.12	1206.6	1217.22	1227.99	1238.9	1249.98	1261.21	1272.6	1284.17	1295.91	1307.83	1319.94	1332.23	1344.73	1357.43	1370.35	1383.48	1396.83	1410.42
	0.0193609	1110.95	1122.19	1133.53	1144.97	1156.52	1168.19	1179.98	1191.9	1203.97	1216.18	1228.54	1241.07	1253.76	1266.62	1279.67	1292.9	1306.33	1319.96	1333.81	1347.88	1362.17		0.0180474	1176.18	1186.39	1196.73	1207.21	1217.83	1228.59	1239.51	1250.58	1261.81	1273.21	1284.77	1296.51	1308.43	1320.54	1332.84	1345.33	1358.04	1370.95	1384.08	1397.44	1411.03
	0.0193959	1111.56	1122.8	1134.13	1145.57	1157.12	1168.79	1180.59	1192.51	1204.57	1216.78	1229.15	1241.67	1254.36	1267.22	1280.27	1293.5	1306.93	1320.57	1334.41	1348.48	1362.77		0.0180782	1176.79	1186.99	1197.33	1207.81	1218.43	1229.2	1240.12	1251.19	1262.42	1273.81	1285.38	1297.12	1309.04	1321.14	1333.44	1345.94	1358.64	1371.55	1384.68	1398.04	1411.63
	0.0194309	1112.17	1123.41	1134.74	1146.18	1157.73	1169.4	1181.19	1193.12	1205.18	1217.39	1229.75	1242.27	1254.96	1267.83	1280.87	1294.11	1307.54	1321.17	1335.02	1349.08	1363.38		0.018109	1177.4	1187.6	1197.94	1208.42	1219.04	1229.81	1240.72	1251.79	1263.02	1274.42	1285.98	1297.72	1309.64	1321.75	1334.04	1346.54	1359.24	1372.15	1385.28	1398.64	1412.23
	0.019466	1112.77	1124.01	1135.35	1146.79	1158.34	1170	1181.8	1193.72	1205.79	1217.99	1230.36	1242.88	1255.57	1268.43	1281.48	1294.71	1308.14	1321.77	1335.62	1349.68	1363.98		0.0181398	1178	1188.21	1198.55	1209.03	1219.65	1230.41	1241.33	1252.4	1263.63	1275.02	1286.59	1298.33	1310.25	1322.35	1334.65	1347.14	1359.84	1372.76	1385.89	1399.24	1412.83
	0.019501	1113.38	1124.62	1135.96	1147.39	1158.94	1170.61	1182.4	1194.33	1206.39	1218.6	1230.96	1243.48	1256.17	1269.04	1282.08	1295.31	1308.74	1322.38	1336.22	1350.29	1364.58		0.0181706	1178.61	1188.82	1199.15	1209.63	1220.25	1231.02	1241.93	1253	1264.23	1275.63	1287.19	1298.93	1310.85	1322.95	1335.25	1347.75	1360.45	1373.36	1386.49	1399.84	1413.43
	0.019536	1113.99	1125.23	1136.56	1148	1159.55	1171.22	1183.01	1194.93	1207	1219.2	1231.57	1244.09	1256.78	1269.64	1282.68	1295.92	1309.34	1322.98	1336.82	1350.89	1365.18		0.0182014	1179.22	1189.42	1199.76	1210.24	1220.86	1231.62	1242.54	1253.61	1264.84	1276.23	1287.8	1299.54	1311.45	1323.56	1335.86	1348.35	1361.05	1373.96	1387.09	1400.45	1414.03
	0.019571	1114.6	1125.84	1137.17	1148.61	1160.16	1171.82	1183.62	1195.54	1207.6	1219.81	1232.17	1244.69	1257.38	1270.24	1283.29	1296.52	1309.95	1323.58	1337.43	1351.49	1365.78		0.0182322	1179.83	1190.03	1200.37	1210.85	1221.47	1232.23	1243.15	1254.22	1265.45	1276.84	1288.4	1300.14	1312.06	1324.16	1336.46	1348.95	1361.65	1374.56	1387.69	1401.05	1414.64
	0.019606	1115.2	1126.44	1137.78	1149.22	1160.76	1172.43	1184.22	1196.14	1208.21	1220.41	1232.78	1245.3	1257.98	1270.85	1283.89	1297.12	1310.55	1324.18	1338.03	1352.09	1366.38		0.018263	1180.43	1190.64	1200.98	1211.45	1222.07	1232.84	1243.75	1254.82	1266.05	1277.44	1289.01	1300.74	1312.66	1324.77	1337.06	1349.56	1362.26	1375.17	1388.3	1401.65	1415.24
	0.019641	1115.81	1127.05	1138.38	1149.82	1161.37	1173.04	1184.83	1196.75	1208.81	1221.02	1233.38	1245.9	1258.59	1271.45	1284.49	1297.73	1311.15	1324.79	1338.63	1352.69	1366.98		0.0182938	1181.04	1191.24	1201.58	1212.06	1222.68	1233.44	1244.36	1255.43	1266.66	1278.05	1289.61	1301.35	1313.27	1325.37	1337.67	1350.16	1362.86	1375.77	1388.9	1402.25	1415.84
	0.019676	1116.42	1127.66	1138.99	1150.43	1161.98	1173.64	1185.43	1197.36	1209.42	1221.63	1233.99	1246.51	1259.19	1272.05	1285.1	1298.33	1311.76	1325.39	1339.23	1353.3	1367.59		0.0183246	1181.65	1191.85	1202.19	1212.67	1223.29	1234.05	1244.96	1256.03	1267.26	1278.65	1290.22	1301.95	1313.87	1325.97	1338.27	1350.76	1363.46	1376.37	1389.5	1402.85	1416.44
	0.019711	1117.03	1128.27	1139.6	1151.04	1162.58	1174.25	1186.04	1197.96	1210.02	1222.23	1234.59	1247.11	1259.8	1272.66	1285.7	1298.93	1312.36	1325.99	1339.83	1353.9	1368.19		0.0183554	1182.26	1192.46	1202.8	1213.27	1223.89	1234.66	1245.57	1256.64	1267.87	1279.26	1290.82	1302.56	1314.47	1326.58	1338.87	1351.37	1364.07	1376.97	1390.1	1403.46	1417.04
	0.019746	1117.64	1128.87	1140.21	1151.64	1163.19	1174.86	1186.65	1198.57	1210.63	1222.84	1235.2	1247.71	1260.4	1273.26	1286.3	1299.54	1312.96	1326.59	1340.44	1354.5	1368.79		0.0183862	1182.86	1193.07	1203.4	1213.88	1224.5	1235.26	1246.18	1257.24	1268.47	1279.86	1291.43	1303.16	1315.08	1327.18	1339.48	1351.97	1364.67	1377.58	1390.71	1404.06	1417.64
	0.019781	1118.24	1129.48	1140.81	1152.25	1163.8	1175.46	1187.25	1199.17	1211.23	1223.44	1235.8	1248.32	1261.01	1273.87	1286.91	1300.14	1313.57	1327.2	1341.04	1355.1	1369.39		0.018417	1183.47	1193.67	1204.01	1214.49	1225.11	1235.87	1246.78	1257.85	1269.08	1280.47	1292.03	1303.77	1315.68	1327.79	1340.08	1352.57	1365.27	1378.18	1391.31	1404.66	1418.25
	0.0198161	1118.85	1130.09	1141.42	1152.86	1164.4	1176.07	1187.86	1199.78	1211.84	1224.05	1236.4	1248.92	1261.61	1274.47	1287.51	1300.74	1314.17	1327.8	1341.64	1355.7	1369.99		0.0184478	1184.08	1194.28	1204.62	1215.09	1225.71	1236.47	1247.39	1258.46	1269.68	1281.07	1292.64	1304.37	1316.29	1328.39	1340.68	1353.18	1365.87	1378.78	1391.91	1405.26	1418.85
	0.0198511	1119.46	1130.7	1142.03	1153.46	1165.01	1176.67	1188.46	1200.38	1212.44	1224.65	1237.01	1249.53	1262.21	1275.07	1288.12	1301.35	1314.77	1328.4	1342.24	1356.31	1370.59		0.0184786	1184.69	1194.89	1205.23	1215.7	1226.32	1237.08	1247.99	1259.06	1270.29	1281.68	1293.24	1304.98	1316.89	1328.99	1341.29	1353.78	1366.48	1379.39	1392.51	1405.86	1419.45
	0.0198861	1120.07	1131.3	1142.63	1154.07	1165.62	1177.28	1189.07	1200.99	1213.05	1225.26	1237.61	1250.13	1262.82	1275.68	1288.72	1301.95	1315.37	1329	1342.85	1356.91	1371.2		0.0185094	1185.3	1195.5	1205.83	1216.31	1226.92	1237.69	1248.6	1259.67	1270.89	1282.28	1293.85	1305.58	1317.5	1329.6	1341.89	1354.38	1367.08	1379.99	1393.11	1406.47	1420.05
	0.0199211	1120.67	1131.91	1143.24	1154.68	1166.22	1177.89	1189.68	1201.6	1213.66	1225.86	1238.22	1250.74	1263.42	1276.28	1289.32	1302.55	1315.98	1329.61	1343.45	1357.51	1371.8		0.0185402	1185.9	1196.1	1206.44	1216.91	1227.53	1238.29	1249.21	1260.27	1271.5	1282.89	1294.45	1306.18	1318.1	1330.2	1342.49	1354.99	1367.68	1380.59	1393.72	1407.07	1420.65
	0.0199561	1121.28	1132.52	1143.85	1155.28	1166.83	1178.49	1190.28	1202.2	1214.26	1226.47	1238.82	1251.34	1264.03	1276.89	1289.93	1303.16	1316.58	1330.21	1344.05	1358.11	1372.4		0.018571	1186.51	1196.71	1207.05	1217.52	1228.14	1238.9	1249.81	1260.88	1272.1	1283.5	1295.05	1306.79	1318.7	1330.81	1343.1	1355.59	1368.29	1381.19	1394.32	1407.67	1421.25
	0.0199911	1121.89	1133.13	1144.46	1155.89	1167.44	1179.1	1190.89	1202.81	1214.87	1227.07	1239.43	1251.95	1264.63	1277.49	1290.53	1303.76	1317.18	1330.81	1344.65	1358.71	1373		0.0186018	1187.12	1197.32	1207.65	1218.13	1228.74	1239.51	1250.42	1261.48	1272.71	1284.1	1295.66	1307.39	1319.31	1331.41	1343.7	1356.19	1368.89	1381.8	1394.92	1408.27	1421.86
	0.0200261	1122.5	1133.73	1145.06	1156.5	1168.04	1179.71	1191.49	1203.41	1215.47	1227.68	1240.03	1252.55	1265.24	1278.09	1291.13	1304.36	1317.79	1331.41	1345.25	1359.31	1373.6		0.0186326	1187.73	1197.93	1208.26	1218.74	1229.35	1240.11	1251.02	1262.09	1273.32	1284.71	1296.26	1308	1319.91	1332.01	1344.31	1356.8	1369.49	1382.4	1395.52	1408.87	1422.46
	0.0200611	1123.11	1134.34	1145.67	1157.1	1168.65	1180.31	1192.1	1204.02	1216.08	1228.28	1240.64	1253.16	1265.84	1278.7	1291.74	1304.97	1318.39	1332.02	1345.86	1359.92	1374.2		0.0186634	1188.33	1198.53	1208.87	1219.34	1229.96	1240.72	1251.63	1262.7	1273.92	1285.31	1296.87	1308.6	1320.52	1332.62	1344.91	1357.4	1370.09	1383	1396.13	1409.48	1423.06
	0.0200961	1123.71	1134.95	1146.28	1157.71	1169.26	1180.92	1192.71	1204.62	1216.68	1228.89	1241.24	1253.76	1266.44	1279.3	1292.34	1305.57	1318.99	1332.62	1346.46	1360.52	1374.81		0.0186941	1188.94	1199.14	1209.48	1219.95	1230.56	1241.33	1252.24	1263.3	1274.53	1285.92	1297.47	1309.21	1321.12	1333.22	1345.51	1358	1370.7	1383.6	1396.73	1410.08	1423.66
	0.0201312	1124.32	1135.55	1146.88	1158.32	1169.86	1181.52	1193.31	1205.23	1217.29	1229.49	1241.85	1254.36	1267.05	1279.91	1292.94	1306.17	1319.6	1333.22	1347.06	1361.12	1375.41		0.0187249	1189.55	1199.75	1210.08	1220.56	1231.17	1241.93	1252.84	1263.91	1275.13	1286.52	1298.08	1309.81	1321.73	1333.82	1346.12	1358.61	1371.3	1384.21	1397.33	1410.68	1424.26
	0.0201662	1124.93	1136.16	1147.49	1158.93	1170.47	1182.13	1193.92	1205.84	1217.89	1230.1	1242.45	1254.97	1267.65	1280.51	1293.55	1306.77	1320.2	1333.83	1347.66	1361.72	1376.01		0.0187557	1190.16	1200.36	1210.69	1221.16	1231.78	1242.54	1253.45	1264.51	1275.74	1287.13	1298.68	1310.42	1322.33	1334.43	1346.72	1359.21	1371.9	1384.81	1397.93	1411.28	1424.86
	0.0202012	1125.54	1136.77	1148.1	1159.53	1171.08	1182.74	1194.52	1206.44	1218.5	1230.7	1243.06	1255.57	1268.26	1281.11	1294.15	1307.38	1320.8	1334.43	1348.27	1362.32	1376.61		0.0187865	1190.77	1200.96	1211.3	1221.77	1232.38	1243.14	1254.05	1265.12	1276.34	1287.73	1299.29	1311.02	1322.93	1335.03	1347.32	1359.81	1372.51	1385.41	1398.54	1411.88	1425.47
	0.0202362	1126.14	1137.38	1148.71	1160.14	1171.68	1183.34	1195.13	1207.05	1219.1	1231.31	1243.66	1256.18	1268.86	1281.72	1294.75	1307.98	1321.4	1335.03	1348.87	1362.93	1377.21		0.0188173	1191.37	1201.57	1211.9	1222.38	1232.99	1243.75	1254.66	1265.72	1276.95	1288.34	1299.89	1311.63	1323.54	1335.64	1347.93	1360.42	1373.11	1386.01	1399.14	1412.49	1426.07
	0.0202712	1126.75	1137.98	1149.31	1160.75	1172.29	1183.95	1195.74	1207.65	1219.71	1231.91	1244.27	1256.78	1269.46	1282.32	1295.36	1308.58	1322.01	1335.63	1349.47	1363.53	1377.81		0.0188481	1191.98	1202.18	1212.51	1222.98	1233.6	1244.36	1255.27	1266.33	1277.55	1288.94	1300.5	1312.23	1324.14	1336.24	1348.53	1361.02	1373.71	1386.62	1399.74	1413.09	1426.67
	0.0203062	1127.36	1138.59	1149.92	1161.35	1172.9	1184.56	1196.34	1208.26	1220.32	1232.52	1244.87	1257.39	1270.07	1282.92	1295.96	1309.19	1322.61	1336.24	1350.07	1364.13	1378.42		0.0188789	1192.59	1202.79	1213.12	1223.59	1234.2	1244.96	1255.87	1266.94	1278.16	1289.55	1301.1	1312.83	1324.75	1336.84	1349.13	1361.62	1374.32	1387.22	1400.34	1413.69	1427.27
	0.0203412	1127.97	1139.2	1150.53	1161.96	1173.5	1185.16	1196.95	1208.86	1220.92	1233.12	1245.48	1257.99	1270.67	1283.53	1296.57	1309.79	1323.21	1336.84	1350.68	1364.73	1379.02		0.0189097	1193.2	1203.39	1213.73	1224.2	1234.81	1245.57	1256.48	1267.54	1278.76	1290.15	1301.71	1313.44	1325.35	1337.45	1349.74	1362.23	1374.92	1387.82	1400.94	1414.29	1427.87
	0.0203762	1128.57	1139.81	1151.14	1162.57	1174.11	1185.77	1197.55	1209.47	1221.53	1233.73	1246.08	1258.6	1271.28	1284.13	1297.17	1310.39	1323.82	1337.44	1351.28	1365.33	1379.62		0.0189405	1193.8	1204	1214.33	1224.8	1235.42	1246.18	1257.08	1268.15	1279.37	1290.76	1302.31	1314.04	1325.95	1338.05	1350.34	1362.83	1375.52	1388.42	1401.55	1414.89	1428.47
	0.0204112	1129.18	1140.41	1151.74	1163.17	1174.72	1186.37	1198.16	1210.08	1222.13	1234.33	1246.69	1259.2	1271.88	1284.74	1297.77	1311	1324.42	1338.04	1351.88	1365.94	1380.22		0.0189713	1194.41	1204.61	1214.94	1225.41	1236.02	1246.78	1257.69	1268.75	1279.98	1291.36	1302.92	1314.65	1326.56	1338.66	1350.95	1363.43	1376.12	1389.03	1402.15	1415.5	1429.08
	0.0204463	1129.79	1141.02	1152.35	1163.78	1175.32	1186.98	1198.77	1210.68	1222.74	1234.94	1247.29	1259.81	1272.49	1285.34	1298.38	1311.6	1325.02	1338.65	1352.48	1366.54	1380.82		0.0190021	1195.02	1205.22	1215.55	1226.02	1236.63	1247.39	1258.3	1269.36	1280.58	1291.97	1303.52	1315.25	1327.16	1339.26	1351.55	1364.04	1376.73	1389.63	1402.75	1416.1	1429.68
	0.0204813	1130.4	1141.63	1152.96	1164.39	1175.93	1187.59	1199.37	1211.29	1223.34	1235.54	1247.9	1260.41	1273.09	1285.94	1298.98	1312.2	1325.62	1339.25	1353.08	1367.14	1381.42		0.0190329	1195.63	1205.82	1216.15	1226.62	1237.24	1247.99	1258.9	1269.96	1281.19	1292.57	1304.13	1315.86	1327.77	1339.86	1352.15	1364.64	1377.33	1390.23	1403.35	1416.7	1430.28
	0.0205163	1131.01	1142.24	1153.56	1164.99	1176.53	1188.19	1199.98	1211.89	1223.95	1236.15	1248.5	1261.01	1273.69	1286.55	1299.58	1312.81	1326.23	1339.85	1353.69	1367.74	1382.03		0.0190637	1196.23	1206.43	1216.76	1227.23	1237.84	1248.6	1259.51	1270.57	1281.79	1293.18	1304.73	1316.46	1328.37	1340.47	1352.76	1365.24	1377.93	1390.84	1403.96	1417.3	1430.88
	0.0205513	1131.61	1142.84	1154.17	1165.6	1177.14	1188.8	1200.58	1212.5	1224.55	1236.75	1249.11	1261.62	1274.3	1287.15	1300.19	1313.41	1326.83	1340.45	1354.29	1368.34	1382.63		0.0190945	1196.84	1207.04	1217.37	1227.84	1238.45	1249.21	1260.11	1271.18	1282.4	1293.78	1305.34	1317.07	1328.98	1341.07	1353.36	1365.85	1378.54	1391.44	1404.56	1417.9	1431.48
	0.0205863	1132.22	1143.45	1154.78	1166.21	1177.75	1189.41	1201.19	1213.1	1225.16	1237.36	1249.71	1262.22	1274.9	1287.76	1300.79	1314.01	1327.43	1341.06	1354.89	1368.95	1383.23		0.0191253	1197.45	1207.65	1217.98	1228.45	1239.06	1249.81	1260.72	1271.78	1283	1294.39	1305.94	1317.67	1329.58	1341.68	1353.96	1366.45	1379.14	1392.04	1405.16	1418.51	1432.08
	0.0206213	1132.83	1144.06	1155.39	1166.81	1178.35	1190.01	1201.8	1213.71	1225.76	1237.96	1250.32	1262.83	1275.51	1288.36	1301.39	1314.62	1328.04	1341.66	1355.49	1369.55	1383.83		0.0191561	1198.06	1208.25	1218.58	1229.05	1239.66	1250.42	1261.33	1272.39	1283.61	1294.99	1306.55	1318.28	1330.18	1342.28	1354.57	1367.05	1379.74	1392.64	1405.76	1419.11	1432.68
	0.0206563	1133.44	1144.67	1155.99	1167.42	1178.96	1190.62	1202.4	1214.32	1226.37	1238.57	1250.92	1263.43	1276.11	1288.96	1302	1315.22	1328.64	1342.26	1356.1	1370.15	1384.43		0.0191869	1198.67	1208.86	1219.19	1229.66	1240.27	1251.03	1261.93	1272.99	1284.21	1295.6	1307.15	1318.88	1330.79	1342.88	1355.17	1367.66	1380.34	1393.25	1406.36	1419.71	1433.29
	0.0206913	1134.04	1145.27	1156.6	1168.03	1179.57	1191.23	1203.01	1214.92	1226.97	1239.17	1251.53	1264.04	1276.72	1289.57	1302.6	1315.82	1329.24	1342.86	1356.7	1370.75	1385.03		0.0192177	1199.27	1209.47	1219.8	1230.27	1240.88	1251.63	1262.54	1273.6	1284.82	1296.2	1307.76	1319.48	1331.39	1343.49	1355.77	1368.26	1380.95	1393.85	1406.97	1420.31	1433.89
	0.0207263	1134.65	1145.88	1157.21	1168.64	1180.17	1191.83	1203.61	1215.53	1227.58	1239.78	1252.13	1264.64	1277.32	1290.17	1303.21	1316.43	1329.85	1343.47	1357.3	1371.35	1385.64		0.0192485	1199.88	1210.08	1220.41	1230.87	1241.48	1252.24	1263.14	1274.2	1285.42	1296.81	1308.36	1320.09	1332	1344.09	1356.38	1368.86	1381.55	1394.45	1407.57	1420.91	1434.49
	0.0207613	1135.26	1146.49	1157.81	1169.24	1180.78	1192.44	1204.22	1216.13	1228.19	1240.38	1252.73	1265.25	1277.92	1290.78	1303.81	1317.03	1330.45	1344.07	1357.9	1371.96	1386.24		0.0192793	1200.49	1210.68	1221.01	1231.48	1242.09	1252.84	1263.75	1274.81	1286.03	1297.41	1308.97	1320.69	1332.6	1344.7	1356.98	1369.47	1382.15	1395.05	1408.17	1421.52	1435.09
	0.0207964	1135.87	1147.1	1158.42	1169.85	1181.39	1193.04	1204.83	1216.74	1228.79	1240.99	1253.34	1265.85	1278.53	1291.38	1304.41	1317.63	1331.05	1344.67	1358.51	1372.56	1386.84		0.0193101	1201.1	1211.29	1221.62	1232.09	1242.7	1253.45	1264.36	1275.42	1286.63	1298.02	1309.57	1321.3	1333.21	1345.3	1357.58	1370.07	1382.76	1395.66	1408.77	1422.12	1435.69
	0.0208314	1136.48	1147.7	1159.03	1170.46	1181.99	1193.65	1205.43	1217.34	1229.4	1241.59	1253.94	1266.45	1279.13	1291.98	1305.02	1318.24	1331.65	1345.28	1359.11	1373.16	1387.44		0.0193409	1201.7	1211.9	1222.23	1232.69	1243.3	1254.06	1264.96	1276.02	1287.24	1298.62	1310.18	1321.9	1333.81	1345.9	1358.19	1370.67	1383.36	1396.26	1409.38	1422.72	1436.29
	0.0208664	1137.08	1148.31	1159.64	1171.06	1182.6	1194.26	1206.04	1217.95	1230	1242.2	1254.55	1267.06	1279.74	1292.59	1305.62	1318.84	1332.26	1345.88	1359.71	1373.76	1388.04		0.0193717	1202.31	1212.51	1222.83	1233.3	1243.91	1254.66	1265.57	1276.63	1287.85	1299.23	1310.78	1322.51	1334.41	1346.51	1358.79	1371.27	1383.96	1396.86	1409.98	1423.32	1436.9
	0.0209014	1137.69	1148.92	1160.24	1171.67	1183.21	1194.86	1206.64	1218.56	1230.61	1242.8	1255.15	1267.66	1280.34	1293.19	1306.22	1319.44	1332.86	1346.48	1360.31	1374.36	1388.64		0.0194025	1202.92	1213.11	1223.44	1233.91	1244.52	1255.27	1266.17	1277.23	1288.45	1299.83	1311.39	1323.11	1335.02	1347.11	1359.4	1371.88	1384.57	1397.46	1410.58	1423.92	1437.5
	0.0209364	1138.3	1149.53	1160.85	1172.28	1183.81	1195.47	1207.25	1219.16	1231.21	1243.41	1255.76	1268.27	1280.94	1293.8	1306.83	1320.05	1333.46	1347.08	1360.91	1374.97	1389.25		0.0194333	1203.53	1213.72	1224.05	1234.51	1245.12	1255.88	1266.78	1277.84	1289.06	1300.44	1311.99	1323.72	1335.62	1347.71	1360	1372.48	1385.17	1398.07	1411.18	1424.53	1438.1
	0.0209714	1138.91	1150.13	1161.46	1172.88	1184.42	1196.08	1207.86	1219.77	1231.82	1244.01	1256.36	1268.87	1281.55	1294.4	1307.43	1320.65	1334.07	1347.69	1361.52	1375.57	1389.85		0.0194641	1204.13	1214.33	1224.66	1235.12	1245.73	1256.48	1267.39	1278.44	1289.66	1301.04	1312.59	1324.32	1336.23	1348.32	1360.6	1373.08	1385.77	1398.67	1411.79	1425.13	1438.7
	0.0210064	1139.51	1150.74	1162.06	1173.49	1185.03	1196.68	1208.46	1220.37	1232.42	1244.62	1256.97	1269.48	1282.15	1295	1308.03	1321.25	1334.67	1348.29	1362.12	1376.17	1390.45		0.0194949	1204.74	1214.93	1225.26	1235.73	1246.34	1257.09	1267.99	1279.05	1290.27	1301.65	1313.2	1324.92	1336.83	1348.92	1361.21	1373.69	1386.37	1399.27	1412.39	1425.73	1439.3
	0.0210414	1140.12	1151.35	1162.67	1174.1	1185.63	1197.29	1209.07	1220.98	1233.03	1245.22	1257.57	1270.08	1282.76	1295.61	1308.64	1321.86	1335.27	1348.89	1362.72	1376.77	1391.05		0.0195257	1205.35	1215.54	1225.87	1236.33	1246.94	1257.7	1268.6	1279.66	1290.87	1302.25	1313.8	1325.53	1337.43	1349.53	1361.81	1374.29	1386.98	1399.87	1412.99	1426.33	1439.9
	0.0210764	1140.73	1151.96	1163.28	1174.7	1186.24	1197.89	1209.67	1221.58	1233.63	1245.83	1258.18	1270.69	1283.36	1296.21	1309.24	1322.46	1335.87	1349.49	1363.32	1377.37	1391.65		0.0195565	1205.96	1216.15	1226.48	1236.94	1247.55	1258.3	1269.2	1280.26	1291.48	1302.86	1314.41	1326.13	1338.04	1350.13	1362.41	1374.89	1387.58	1400.48	1413.59	1426.93	1440.51
	0.0211115	1141.34	1152.56	1163.89	1175.31	1186.85	1198.5	1210.28	1222.19	1234.24	1246.43	1258.78	1271.29	1283.97	1296.81	1309.84	1323.06	1336.48	1350.1	1363.93	1377.98	1392.25		0.0195873	1206.57	1216.76	1227.08	1237.55	1248.16	1258.91	1269.81	1280.87	1292.08	1303.46	1315.01	1326.74	1338.64	1350.73	1363.02	1375.5	1388.18	1401.08	1414.19	1427.53	1441.11
	0.0211465	1141.94	1153.17	1164.49	1175.92	1187.45	1199.11	1210.89	1222.8	1234.85	1247.04	1259.39	1271.9	1284.57	1297.42	1310.45	1323.67	1337.08	1350.7	1364.53	1378.58	1392.85		0.0196181	1207.17	1217.36	1227.69	1238.16	1248.76	1259.51	1270.42	1281.47	1292.69	1304.07	1315.62	1327.34	1339.25	1351.34	1363.62	1376.1	1388.79	1401.68	1414.8	1428.14	1441.71
	0.0211815	1142.55	1153.78	1165.1	1176.52	1188.06	1199.71	1211.49	1223.4	1235.45	1247.65	1259.99	1272.5	1285.17	1298.02	1311.05	1324.27	1337.68	1351.3	1365.13	1379.18	1393.46		0.0196489	1207.78	1217.97	1228.3	1238.76	1249.37	1260.12	1271.02	1282.08	1293.29	1304.67	1316.22	1327.95	1339.85	1351.94	1364.22	1376.7	1389.39	1402.29	1415.4	1428.74	1442.31
	0.0212165	1143.16	1154.39	1165.71	1177.13	1188.67	1200.32	1212.1	1224.01	1236.06	1248.25	1260.6	1273.1	1285.78	1298.63	1311.66	1324.87	1338.29	1351.9	1365.73	1379.78	1394.06		0.0196797	1208.39	1218.58	1228.91	1239.37	1249.97	1260.73	1271.63	1282.68	1293.9	1305.28	1316.83	1328.55	1340.46	1352.55	1364.83	1377.31	1389.99	1402.89	1416	1429.34	1442.91
	0.0212515	1143.77	1154.99	1166.31	1177.74	1189.27	1200.93	1212.7	1224.61	1236.66	1248.86	1261.2	1273.71	1286.38	1299.23	1312.26	1325.48	1338.89	1352.51	1366.34	1380.38	1394.66		0.0197105	1209	1219.19	1229.51	1239.98	1250.58	1261.33	1272.23	1283.29	1294.51	1305.88	1317.43	1329.16	1341.06	1353.15	1365.43	1377.91	1390.6	1403.49	1416.6	1429.94	1443.51
	0.0212865	1144.38	1155.6	1166.92	1178.35	1189.88	1201.53	1213.31	1225.22	1237.27	1249.46	1261.81	1274.31	1286.99	1299.83	1312.86	1326.08	1339.49	1353.11	1366.94	1380.99	1395.26		0.0197413	1209.6	1219.79	1230.12	1240.58	1251.19	1261.94	1272.84	1283.9	1295.11	1306.49	1318.04	1329.76	1341.66	1353.75	1366.03	1378.51	1391.2	1404.09	1417.21	1430.54	1444.12
	0.0213215	1144.98	1156.21	1167.53	1178.95	1190.49	1202.14	1213.92	1225.82	1237.87	1250.07	1262.41	1274.92	1287.59	1300.44	1313.47	1326.68	1340.1	1353.71	1367.54	1381.59	1395.86		0.0197721	1210.21	1220.4	1230.73	1241.19	1251.79	1262.55	1273.45	1284.5	1295.72	1307.09	1318.64	1330.37	1342.27	1354.36	1366.64	1379.12	1391.8	1404.7	1417.81	1431.15	1444.72
	0.0213565	1145.59	1156.82	1168.14	1179.56	1191.09	1202.74	1214.52	1226.43	1238.48	1250.67	1263.02	1275.52	1288.2	1301.04	1314.07	1327.29	1340.7	1354.31	1368.14	1382.19	1396.46		0.0198029	1210.82	1221.01	1231.33	1241.8	1252.4	1263.15	1274.05	1285.11	1296.32	1307.7	1319.25	1330.97	1342.87	1354.96	1367.24	1379.72	1392.4	1405.3	1418.41	1431.75	1445.32
	0.0213915	1146.2	1157.42	1168.74	1180.17	1191.7	1203.35	1215.13	1227.04	1239.08	1251.28	1263.62	1276.13	1288.8	1301.65	1314.67	1327.89	1341.3	1354.92	1368.74	1382.79	1397.07		0.0198337	1211.43	1221.62	1231.94	1242.4	1253.01	1263.76	1274.66	1285.71	1296.93	1308.31	1319.85	1331.57	1343.48	1355.57	1367.85	1380.32	1393.01	1405.9	1419.01	1432.35	1445.92
	0.0214266	1146.81	1158.03	1169.35	1180.77	1192.31	1203.96	1215.73	1227.64	1239.69	1251.88	1264.23	1276.73	1289.4	1302.25	1315.28	1328.49	1341.9	1355.52	1369.35	1383.39	1397.67		0.0198645	1212.04	1222.22	1232.55	1243.01	1253.61	1264.36	1275.26	1286.32	1297.53	1308.91	1320.46	1332.18	1344.08	1356.17	1368.45	1380.93	1393.61	1406.5	1419.62	1432.95	1446.52
	0.0214616	1147.41	1158.64	1169.96	1181.38	1192.91	1204.56	1216.34	1228.25	1240.29	1252.49	1264.83	1277.34	1290.01	1302.85	1315.88	1329.1	1342.51	1356.12	1369.95	1384	1398.27		0.0198953	1212.64	1222.83	1233.16	1243.62	1254.22	1264.97	1275.87	1286.92	1298.14	1309.52	1321.06	1332.78	1344.69	1356.77	1369.05	1381.53	1394.21	1407.11	1420.22	1433.55	1447.12
	0.0214966	1148.02	1159.25	1170.56	1181.99	1193.52	1205.17	1216.95	1228.85	1240.9	1253.09	1265.44	1277.94	1290.61	1303.46	1316.48	1329.7	1343.11	1356.73	1370.55	1384.6	1398.87		0.0199261	1213.25	1223.44	1233.76	1244.22	1254.83	1265.58	1276.48	1287.53	1298.74	1310.12	1321.67	1333.39	1345.29	1357.38	1369.66	1382.13	1394.82	1407.71	1420.82	1434.16	1447.73
	0.0215316	1148.63	1159.85	1171.17	1182.59	1194.13	1205.78	1217.55	1229.46	1241.5	1253.7	1266.04	1278.55	1291.22	1304.06	1317.09	1330.3	1343.71	1357.33	1371.15	1385.2	1399.47		0.0199569	1213.86	1224.05	1234.37	1244.83	1255.43	1266.18	1277.08	1288.14	1299.35	1310.73	1322.27	1333.99	1345.89	1357.98	1370.26	1382.74	1395.42	1408.31	1421.42	1434.76	1448.33
	0.0215666	1149.24	1160.46	1171.78	1183.2	1194.73	1206.38	1218.16	1230.06	1242.11	1254.3	1266.65	1279.15	1291.82	1304.67	1317.69	1330.91	1344.32	1357.93	1371.76	1385.8	1400.07		0.0199876	1214.47	1224.65	1234.98	1245.44	1256.04	1266.79	1277.69	1288.74	1299.95	1311.33	1322.88	1334.6	1346.5	1358.58	1370.86	1383.34	1396.02	1408.91	1422.02	1435.36	1448.93
	0.0216016	1149.85	1161.07	1172.39	1183.81	1195.34	1206.99	1218.76	1230.67	1242.72	1254.91	1267.25	1279.75	1292.42	1305.27	1318.29	1331.51	1344.92	1358.53	1372.36	1386.4	1400.68		0.0200184	1215.07	1225.26	1235.58	1246.04	1256.65	1267.4	1278.29	1289.35	1300.56	1311.94	1323.48	1335.2	1347.1	1359.19	1371.47	1383.94	1396.62	1409.52	1422.63	1435.96	1449.53
	0.0216366	1150.45	1161.67	1172.99	1184.41	1195.95	1207.6	1219.37	1231.28	1243.32	1255.51	1267.86	1280.36	1293.03	1305.87	1318.9	1332.11	1345.52	1359.14	1372.96	1387.01	1401.28		0.0200492	1215.68	1225.87	1236.19	1246.65	1257.25	1268	1278.9	1289.95	1301.16	1312.54	1324.09	1335.81	1347.71	1359.79	1372.07	1384.55	1397.23	1410.12	1423.23	1436.56	1450.13
	0.0216716	1151.06	1162.28	1173.6	1185.02	1196.55	1208.2	1219.98	1231.88	1243.93	1256.12	1268.46	1280.96	1293.63	1306.48	1319.5	1332.72	1346.13	1359.74	1373.56	1387.61	1401.88		0.02008	1216.29	1226.48	1236.8	1247.26	1257.86	1268.61	1279.51	1290.56	1301.77	1313.15	1324.69	1336.41	1348.31	1360.4	1372.67	1385.15	1397.83	1410.72	1423.83	1437.17	1450.73
	0.0217066	1151.67	1162.89	1174.21	1185.63	1197.16	1208.81	1220.58	1232.49	1244.53	1256.72	1269.07	1281.57	1294.24	1307.08	1320.11	1333.32	1346.73	1360.34	1374.17	1388.21	1402.48		0.0201108	1216.9	1227.08	1237.41	1247.87	1258.47	1269.21	1280.11	1291.16	1302.38	1313.75	1325.3	1337.02	1348.91	1361	1373.28	1385.75	1398.43	1411.32	1424.43	1437.77	1451.34
	0.0217416	1152.28	1163.5	1174.81	1186.23	1197.77	1209.41	1221.19	1233.09	1245.14	1257.33	1269.67	1282.17	1294.84	1307.68	1320.71	1333.92	1347.33	1360.94	1374.77	1388.81	1403.08		0.0201416	1217.5	1227.69	1238.01	1248.47	1259.07	1269.82	1280.72	1291.77	1302.98	1314.36	1325.9	1337.62	1349.52	1361.6	1373.88	1386.36	1399.04	1411.93	1425.04	1438.37	1451.94
	0.0217767	1152.88	1164.1	1175.42	1186.84	1198.37	1210.02	1221.79	1233.7	1245.74	1257.93	1270.27	1282.78	1295.45	1308.29	1321.31	1334.53	1347.93	1361.55	1375.37	1389.41	1403.68		0.0201724	1218.11	1228.3	1238.62	1249.08	1259.68	1270.43	1281.32	1292.38	1303.59	1314.96	1326.51	1338.22	1350.12	1362.21	1374.49	1386.96	1399.64	1412.53	1425.64	1438.97	1452.54
	0.0218117	1153.49	1164.71	1176.03	1187.45	1198.98	1210.63	1222.4	1234.3	1246.35	1258.54	1270.88	1283.38	1296.05	1308.89	1321.92	1335.13	1348.54	1362.15	1375.97	1390.02	1404.29		0.0202032	1218.72	1228.91	1239.23	1249.69	1260.29	1271.03	1281.93	1292.98	1304.19	1315.57	1327.11	1338.83	1350.73	1362.81	1375.09	1387.56	1400.24	1413.13	1426.24	1439.57	1453.14
	0.0218467	1154.1	1165.32	1176.64	1188.05	1199.58	1211.23	1223.01	1234.91	1246.95	1259.14	1271.48	1283.99	1296.65	1309.5	1322.52	1335.73	1349.14	1362.75	1376.57	1390.62	1404.89		0.020234	1219.33	1229.51	1239.83	1250.29	1260.89	1271.64	1282.54	1293.59	1304.8	1316.17	1327.72	1339.43	1351.33	1363.42	1375.69	1388.17	1400.85	1413.74	1426.84	1440.18	1453.74
	0.0218817	1154.71	1165.93	1177.24	1188.66	1200.19	1211.84	1223.61	1235.52	1247.56	1259.75	1272.09	1284.59	1297.26	1310.1	1323.12	1336.34	1349.74	1363.35	1377.18	1391.22	1405.49		0.0202648	1219.94	1230.12	1240.44	1250.9	1261.5	1272.25	1283.14	1294.19	1305.4	1316.78	1328.32	1340.04	1351.94	1364.02	1376.3	1388.77	1401.45	1414.34	1427.45	1440.78	1454.34
	0.0219167	1155.31	1166.53	1177.85	1189.27	1200.8	1212.45	1224.22	1236.12	1248.16	1260.35	1272.69	1285.19	1297.86	1310.7	1323.73	1336.94	1350.35	1363.96	1377.78	1391.82	1406.09		0.0202956	1220.54	1230.73	1241.05	1251.51	1262.11	1272.85	1283.75	1294.8	1306.01	1317.38	1328.92	1340.64	1352.54	1364.62	1376.9	1389.37	1402.05	1414.94	1428.05	1441.38	1454.95
	0.0219517	1155.92	1167.14	1178.46	1189.88	1201.4	1213.05	1224.82	1236.73	1248.77	1260.96	1273.3	1285.8	1298.47	1311.31	1324.33	1337.54	1350.95	1364.56	1378.38	1392.42	1406.69		0.0203264	1221.15	1231.34	1241.66	1252.11	1262.71	1273.46	1284.35	1295.4	1306.61	1317.99	1329.53	1341.25	1353.14	1365.23	1377.5	1389.98	1402.65	1415.54	1428.65	1441.98	1455.55
	0.0219867	1156.53	1167.75	1179.06	1190.48	1202.01	1213.66	1225.43	1237.33	1249.38	1261.56	1273.9	1286.4	1299.07	1311.91	1324.93	1338.15	1351.55	1365.16	1378.98	1393.03	1407.29		0.0203572	1221.76	1231.94	1242.26	1252.72	1263.32	1274.06	1284.96	1296.01	1307.22	1318.59	1330.13	1341.85	1353.75	1365.83	1378.11	1390.58	1403.26	1416.15	1429.25	1442.58	1456.15
	0.0220217	1157.14	1168.36	1179.67	1191.09	1202.62	1214.26	1226.04	1237.94	1249.98	1262.17	1274.51	1287.01	1299.68	1312.52	1325.54	1338.75	1352.15	1365.76	1379.59	1393.63	1407.9		0.020388	1222.37	1232.55	1242.87	1253.33	1263.93	1274.67	1285.57	1296.62	1307.82	1319.2	1330.74	1342.46	1354.35	1366.44	1378.71	1391.18	1403.86	1416.75	1429.85	1443.19	1456.75
	0.0220567	1157.75	1168.96	1180.28	1191.7	1203.22	1214.87	1226.64	1238.54	1250.59	1262.77	1275.11	1287.61	1300.28	1313.12	1326.14	1339.35	1352.76	1366.37	1380.19	1394.23	1408.5		0.0204188	1222.97	1233.16	1243.48	1253.93	1264.53	1275.28	1286.17	1297.22	1308.43	1319.8	1331.34	1343.06	1354.96	1367.04	1379.31	1391.79	1404.46	1417.35	1430.46	1443.79	1457.35
	0.0220918	1158.35	1169.57	1180.89	1192.3	1203.83	1215.48	1227.25	1239.15	1251.19	1263.38	1275.72	1288.22	1300.88	1313.72	1326.75	1339.95	1353.36	1366.97	1380.79	1394.83	1409.1		0.0204496	1223.58	1233.77	1244.08	1254.54	1265.14	1275.88	1286.78	1297.83	1309.04	1320.41	1331.95	1343.66	1355.56	1367.64	1379.92	1392.39	1405.07	1417.95	1431.06	1444.39	1457.95
	0.0221268	1158.96	1170.18	1181.49	1192.91	1204.44	1216.08	1227.85	1239.76	1251.8	1263.98	1276.32	1288.82	1301.49	1314.33	1327.35	1340.56	1353.96	1367.57	1381.39	1395.43	1409.7		0.0204804	1224.19	1234.37	1244.69	1255.15	1265.75	1276.49	1287.38	1298.43	1309.64	1321.01	1332.55	1344.27	1356.17	1368.25	1380.52	1392.99	1405.67	1418.56	1431.66	1444.99	1458.55
	0.0221618	1159.57	1170.79	1182.1	1193.52	1205.04	1216.69	1228.46	1240.36	1252.4	1264.59	1276.93	1289.43	1302.09	1314.93	1327.95	1341.16	1354.57	1368.18	1382	1396.03	1410.3		0.0205112	1224.8	1234.98	1245.3	1255.75	1266.35	1277.1	1287.99	1299.04	1310.25	1321.62	1333.16	1344.87	1356.77	1368.85	1381.12	1393.6	1406.27	1419.16	1432.26	1445.59	1459.16
	0.0221968	1160.18	1171.39	1182.71	1194.12	1205.65	1217.3	1229.07	1240.97	1253.01	1265.19	1277.53	1290.03	1302.7	1315.54	1328.56	1341.76	1355.17	1368.78	1382.6	1396.64	1410.9		0.020542	1225.41	1235.59	1245.91	1256.36	1266.96	1277.7	1288.6	1299.64	1310.85	1322.22	1333.76	1345.48	1357.37	1369.46	1381.73	1394.2	1406.87	1419.76	1432.87	1446.2	1459.76
	0.0222318	1160.78	1172	1183.31	1194.73	1206.26	1217.9	1229.67	1241.57	1253.61	1265.8	1278.14	1290.64	1303.3	1316.14	1329.16	1342.37	1355.77	1369.38	1383.2	1397.24	1411.51		0.0205728	1226.01	1236.2	1246.51	1256.97	1267.57	1278.31	1289.2	1300.25	1311.46	1322.83	1334.37	1346.08	1357.98	1370.06	1382.33	1394.8	1407.48	1420.36	1433.47	1446.8	1460.36
	0.0222668	1161.39	1172.61	1183.92	1195.34	1206.86	1218.51	1230.28	1242.18	1254.22	1266.4	1278.74	1291.24	1303.9	1316.74	1329.76	1342.97	1356.38	1369.98	1383.8	1397.84	1412.11		0.0206036	1226.62	1236.8	1247.12	1257.58	1268.17	1278.92	1289.81	1300.86	1312.06	1323.43	1334.97	1346.69	1358.58	1370.66	1382.94	1395.41	1408.08	1420.97	1434.07	1447.4	1460.96
	0.0223018	1162	1173.22	1184.53	1195.94	1207.47	1219.11	1230.88	1242.78	1254.82	1267.01	1279.35	1291.84	1304.51	1317.35	1330.37	1343.57	1356.98	1370.59	1384.4	1398.44	1412.71		0.0206344	1227.23	1237.41	1247.73	1258.18	1268.78	1279.52	1290.41	1301.46	1312.67	1324.04	1335.58	1347.29	1359.19	1371.27	1383.54	1396.01	1408.68	1421.57	1434.67	1448	1461.56
	0.0223368	1162.61	1173.82	1185.14	1196.55	1208.08	1219.72	1231.49	1243.39	1255.43	1267.61	1279.95	1292.45	1305.11	1317.95	1330.97	1344.18	1357.58	1371.19	1385.01	1399.04	1413.31		0.0206652	1227.84	1238.02	1248.33	1258.79	1269.39	1280.13	1291.02	1302.07	1313.27	1324.64	1336.18	1347.9	1359.79	1371.87	1384.14	1396.61	1409.29	1422.17	1435.28	1448.6	1462.16
	0.0223718	1163.21	1174.43	1185.74	1197.16	1208.68	1220.33	1232.1	1244	1256.03	1268.22	1280.56	1293.05	1305.72	1318.56	1331.57	1344.78	1358.18	1371.79	1385.61	1399.65	1413.91		0.020696	1228.44	1238.63	1248.94	1259.4	1269.99	1280.73	1291.63	1302.67	1313.88	1325.25	1336.79	1348.5	1360.39	1372.47	1384.75	1397.22	1409.89	1422.77	1435.88	1449.21	1462.77
	0.0224069	1163.82	1175.04	1186.35	1197.76	1209.29	1220.93	1232.7	1244.6	1256.64	1268.82	1281.16	1293.66	1306.32	1319.16	1332.18	1345.38	1358.79	1372.39	1386.21	1400.25	1414.51		0.0207268	1229.05	1239.23	1249.55	1260	1270.6	1281.34	1292.23	1303.28	1314.48	1325.85	1337.39	1349.11	1361	1373.08	1385.35	1397.82	1410.49	1423.38	1436.48	1449.81	1463.37
	0.0224419	1164.43	1175.65	1186.96	1198.37	1209.9	1221.54	1233.31	1245.21	1257.25	1269.43	1281.77	1294.26	1306.93	1319.76	1332.78	1345.99	1359.39	1373	1386.81	1400.85	1415.12		0.0207576	1229.66	1239.84	1250.16	1260.61	1271.21	1281.95	1292.84	1303.88	1315.09	1326.46	1338	1349.71	1361.6	1373.68	1385.95	1398.42	1411.1	1423.98	1437.08	1450.41	1463.97
	0.0224769	1165.04	1176.25	1187.56	1198.98	1210.5	1222.15	1233.91	1245.81	1257.85	1270.03	1282.37	1294.87	1307.53	1320.37	1333.38	1346.59	1359.99	1373.6	1387.42	1401.45	1415.72		0.0207884	1230.27	1240.45	1250.76	1261.22	1271.81	1282.55	1293.44	1304.49	1315.69	1327.06	1338.6	1350.31	1362.21	1374.29	1386.56	1399.03	1411.7	1424.58	1437.68	1451.01	1464.57
	0.0225119	1165.65	1176.86	1188.17	1199.59	1211.11	1222.75	1234.52	1246.42	1258.46	1270.64	1282.98	1295.47	1308.13	1320.97	1333.99	1347.19	1360.6	1374.2	1388.02	1402.05	1416.32		0.0208192	1230.87	1241.05	1251.37	1261.82	1272.42	1283.16	1294.05	1305.1	1316.3	1327.67	1339.21	1350.92	1362.81	1374.89	1387.16	1399.63	1412.3	1425.19	1438.29	1451.61	1465.17
	0.0225469	1166.25	1177.47	1188.78	1200.19	1211.72	1223.36	1235.13	1247.02	1259.06	1271.24	1283.58	1296.08	1308.74	1321.57	1334.59	1347.8	1361.2	1374.8	1388.62	1402.66	1416.92		0.02085	1231.48	1241.66	1251.98	1262.43	1273.02	1283.77	1294.66	1305.7	1316.91	1328.27	1339.81	1351.52	1363.42	1375.49	1387.76	1400.23	1412.9	1425.79	1438.89	1452.22	1465.77
	0.0225819	1166.86	1178.08	1189.39	1200.8	1212.32	1223.96	1235.73	1247.63	1259.67	1271.85	1284.19	1296.68	1309.34	1322.18	1335.2	1348.4	1361.8	1375.41	1389.22	1403.26	1417.52		0.0208808	1232.09	1242.27	1252.58	1263.04	1273.63	1284.37	1295.26	1306.31	1317.51	1328.88	1340.42	1352.13	1364.02	1376.1	1388.37	1400.84	1413.51	1426.39	1439.49	1452.82	1466.38
	0.0226169	1167.47	1178.68	1189.99	1201.41	1212.93	1224.57	1236.34	1248.24	1260.27	1272.46	1284.79	1297.29	1309.95	1322.78	1335.8	1349	1362.4	1376.01	1389.83	1403.86	1418.12		0.0209116	1232.7	1242.88	1253.19	1263.64	1274.24	1284.98	1295.87	1306.91	1318.12	1329.48	1341.02	1352.73	1364.62	1376.7	1388.97	1401.44	1414.11	1426.99	1440.09	1453.42	1466.98
	0.0226519	1168.08	1179.29	1190.6	1202.01	1213.54	1225.18	1236.94	1248.84	1260.88	1273.06	1285.4	1297.89	1310.55	1323.39	1336.4	1349.61	1363.01	1376.61	1390.43	1404.46	1418.72		0.0209424	1233.31	1243.48	1253.8	1264.25	1274.84	1285.58	1296.47	1307.52	1318.72	1330.09	1341.63	1353.34	1365.23	1377.31	1389.57	1402.04	1414.71	1427.6	1440.7	1454.02	1467.58
	0.0226869	1168.68	1179.9	1191.21	1202.62	1214.14	1225.78	1237.55	1249.45	1261.48	1273.67	1286	1298.49	1311.16	1323.99	1337.01	1350.21	1363.61	1377.21	1391.03	1405.06	1419.33		0.0209732	1233.91	1244.09	1254.41	1264.86	1275.45	1286.19	1297.08	1308.12	1319.33	1330.69	1342.23	1353.94	1365.83	1377.91	1390.18	1402.65	1415.32	1428.2	1441.3	1454.62	1468.18
	0.0227219	1169.29	1180.51	1191.81	1203.23	1214.75	1226.39	1238.16	1250.05	1262.09	1274.27	1286.6	1299.1	1311.76	1324.59	1337.61	1350.81	1364.21	1377.82	1391.63	1405.67	1419.93		0.021004	1234.52	1244.7	1255.01	1265.46	1276.06	1286.8	1297.69	1308.73	1319.93	1331.3	1342.84	1354.55	1366.44	1378.51	1390.78	1403.25	1415.92	1428.8	1441.9	1455.23	1468.78
	0.022757	1169.9	1181.11	1192.42	1203.83	1215.36	1227	1238.76	1250.66	1262.69	1274.88	1287.21	1299.7	1312.36	1325.2	1338.21	1351.42	1364.82	1378.42	1392.23	1406.27	1420.53		0.0210348	1235.13	1245.31	1255.62	1266.07	1276.66	1287.4	1298.29	1309.34	1320.54	1331.9	1343.44	1355.15	1367.04	1379.12	1391.39	1403.85	1416.52	1429.4	1442.5	1455.83	1469.38
	0.022792	1170.51	1181.72	1193.03	1204.44	1215.96	1227.6	1239.37	1251.26	1263.3	1275.48	1287.81	1300.31	1312.97	1325.8	1338.82	1352.02	1365.42	1379.02	1392.84	1406.87	1421.13		0.0210656	1235.74	1245.91	1256.23	1266.68	1277.27	1288.01	1298.9	1309.94	1321.14	1332.51	1344.05	1355.76	1367.65	1379.72	1391.99	1404.45	1417.13	1430.01	1443.11	1456.43	1469.99
	0.022827	1171.12	1182.33	1193.64	1205.05	1216.57	1228.21	1239.97	1251.87	1263.9	1276.09	1288.42	1300.91	1313.57	1326.41	1339.42	1352.62	1366.02	1379.63	1393.44	1407.47	1421.73		0.0210964	1236.34	1246.52	1256.83	1267.29	1277.88	1288.62	1299.5	1310.55	1321.75	1333.11	1344.65	1356.36	1368.25	1380.33	1392.59	1405.06	1417.73	1430.61	1443.71	1457.03	1470.59
	0.022862	1171.72	1182.94	1194.24	1205.65	1217.18	1228.82	1240.58	1252.48	1264.51	1276.69	1289.02	1301.52	1314.18	1327.01	1340.02	1353.23	1366.63	1380.23	1394.04	1408.07	1422.33		0.0211272	1236.95	1247.13	1257.44	1267.89	1278.48	1289.22	1300.11	1311.15	1322.35	1333.72	1345.25	1356.96	1368.85	1380.93	1393.2	1405.66	1418.33	1431.21	1444.31	1457.63	1471.19
	0.022897	1172.33	1183.54	1194.85	1206.26	1217.78	1229.42	1241.19	1253.08	1265.12	1277.3	1289.63	1302.12	1314.78	1327.61	1340.63	1353.83	1367.23	1380.83	1394.64	1408.68	1422.94		0.021158	1237.56	1247.74	1258.05	1268.5	1279.09	1289.83	1300.72	1311.76	1322.96	1334.33	1345.86	1357.57	1369.46	1381.53	1393.8	1406.26	1418.93	1431.81	1444.91	1458.24	1471.79
	0.022932	1172.94	1184.15	1195.46	1206.87	1218.39	1230.03	1241.79	1253.69	1265.72	1277.9	1290.23	1302.73	1315.38	1328.22	1341.23	1354.43	1367.83	1381.43	1395.25	1409.28	1423.54		0.0211888	1238.17	1248.34	1258.66	1269.11	1279.7	1290.43	1301.32	1312.36	1323.57	1334.93	1346.46	1358.17	1370.06	1382.14	1394.4	1406.87	1419.54	1432.42	1445.51	1458.84	1472.39
	0.022967	1173.55	1184.76	1196.06	1207.47	1219	1230.63	1242.4	1254.29	1266.33	1278.51	1290.84	1303.33	1315.99	1328.82	1341.83	1355.04	1368.43	1382.04	1395.85	1409.88	1424.14		0.0212196	1238.78	1248.95	1259.26	1269.71	1280.3	1291.04	1301.93	1312.97	1324.17	1335.54	1347.07	1358.78	1370.67	1382.74	1395.01	1407.47	1420.14	1433.02	1446.12	1459.44	1472.99
	0.023002	1174.15	1185.36	1196.67	1208.08	1219.6	1231.24	1243	1254.9	1266.93	1279.11	1291.44	1303.93	1316.59	1329.43	1342.44	1355.64	1369.04	1382.64	1396.45	1410.48	1424.74		0.0212504	1239.38	1249.56	1259.87	1270.32	1280.91	1291.65	1302.53	1313.58	1324.78	1336.14	1347.67	1359.38	1371.27	1383.34	1395.61	1408.07	1420.74	1433.62	1446.72	1460.04	1473.6
	0.023037	1174.76	1185.97	1197.28	1208.69	1220.21	1231.85	1243.61	1255.5	1267.54	1279.72	1292.05	1304.54	1317.2	1330.03	1343.04	1356.24	1369.64	1383.24	1397.05	1411.08	1425.34		0.0212811	1239.99	1250.17	1260.48	1270.93	1281.52	1292.25	1303.14	1314.18	1325.38	1336.75	1348.28	1359.99	1371.87	1383.95	1396.21	1408.68	1421.35	1434.22	1447.32	1460.64	1474.2
	0.0230721	1175.37	1186.58	1197.89	1209.3	1220.82	1232.45	1244.22	1256.11	1268.14	1280.32	1292.65	1305.14	1317.8	1330.63	1343.65	1356.85	1370.24	1383.84	1397.66	1411.69	1425.94		0.0213119	1240.6	1250.77	1261.08	1271.53	1282.12	1292.86	1303.75	1314.79	1325.99	1337.35	1348.88	1360.59	1372.48	1384.55	1396.82	1409.28	1421.95	1434.83	1447.92	1461.25	1474.8
	0.0231071	1175.98	1187.19	1198.49	1209.9	1221.42	1233.06	1244.82	1256.72	1268.75	1280.93	1293.26	1305.75	1318.41	1331.24	1344.25	1357.45	1370.85	1384.45	1398.26	1412.29	1426.55		0.0213427	1241.21	1251.38	1261.69	1272.14	1282.73	1293.47	1304.35	1315.39	1326.59	1337.96	1349.49	1361.2	1373.08	1385.16	1397.42	1409.88	1422.55	1435.43	1448.53	1461.85	1475.4
	0.0231421	1176.58	1187.79	1199.1	1210.51	1222.03	1233.67	1245.43	1257.32	1269.35	1281.53	1293.86	1306.35	1319.01	1331.84	1344.85	1358.05	1371.45	1385.05	1398.86	1412.89	1427.15		0.0213735	1241.81	1251.99	1262.3	1272.75	1283.34	1294.07	1304.96	1316	1327.2	1338.56	1350.09	1361.8	1373.69	1385.76	1398.03	1410.49	1423.15	1436.03	1449.13	1462.45	1476
	0.0231771	1177.19	1188.4	1199.71	1211.12	1222.64	1234.27	1246.03	1257.93	1269.96	1282.14	1294.47	1306.96	1319.61	1332.44	1345.46	1358.66	1372.05	1385.65	1399.46	1413.49	1427.75		0.0214043	1242.42	1252.6	1262.91	1273.35	1283.94	1294.68	1305.56	1316.6	1327.8	1339.17	1350.7	1362.41	1374.29	1386.36	1398.63	1411.09	1423.76	1436.64	1449.73	1463.05	1476.6
	0.0232121	1177.8	1189.01	1200.31	1211.72	1223.24	1234.88	1246.64	1258.53	1270.56	1282.74	1295.07	1307.56	1320.22	1333.05	1346.06	1359.26	1372.66	1386.25	1400.06	1414.09	1428.35		0.0214351	1243.03	1253.2	1263.51	1273.96	1284.55	1295.29	1306.17	1317.21	1328.41	1339.77	1351.3	1363.01	1374.9	1386.97	1399.23	1411.69	1424.36	1437.24	1450.33	1463.65	1477.21
	0.0232471	1178.41	1189.62	1200.92	1212.33	1223.85	1235.48	1247.25	1259.14	1271.17	1283.35	1295.68	1308.17	1320.82	1333.65	1346.66	1359.86	1373.26	1386.86	1400.67	1414.7	1428.95		0.0214659	1243.64	1253.81	1264.12	1274.57	1285.16	1295.89	1306.78	1317.82	1329.01	1340.38	1351.91	1363.61	1375.5	1387.57	1399.84	1412.3	1424.96	1437.84	1450.94	1464.25	1477.81
	0.0232821	1179.02	1190.22	1201.53	1212.94	1224.45	1236.09	1247.85	1259.74	1271.78	1283.95	1296.28	1308.77	1321.43	1334.26	1347.27	1360.47	1373.86	1387.46	1401.27	1415.3	1429.55		0.0214967	1244.24	1254.42	1264.73	1275.17	1285.76	1296.5	1307.38	1318.42	1329.62	1340.98	1352.51	1364.22	1376.1	1388.18	1400.44	1412.9	1425.57	1438.44	1451.54	1464.86	1478.41
	0.0233171	1179.62	1190.83	1202.14	1213.54	1225.06	1236.7	1248.46	1260.35	1272.38	1284.56	1296.89	1309.38	1322.03	1334.86	1347.87	1361.07	1374.46	1388.06	1401.87	1415.9	1430.16		0.0215275	1244.85	1255.03	1265.33	1275.78	1286.37	1297.1	1307.99	1319.03	1330.22	1341.59	1353.12	1364.82	1376.71	1388.78	1401.04	1413.5	1426.17	1439.05	1452.14	1465.46	1479.01
	0.0233521	1180.23	1191.44	1202.74	1214.15	1225.67	1237.3	1249.06	1260.96	1272.99	1285.16	1297.49	1309.98	1322.64	1335.46	1348.47	1361.67	1375.07	1388.66	1402.47	1416.5	1430.76		0.0215583	1245.46	1255.63	1265.94	1276.39	1286.98	1297.71	1308.59	1319.63	1330.83	1342.19	1353.72	1365.43	1377.31	1389.38	1401.65	1414.11	1426.77	1439.65	1452.74	1466.06	1479.61
	0.0233872	1180.84	1192.05	1203.35	1214.76	1226.27	1237.91	1249.67	1261.56	1273.59	1285.77	1298.1	1310.58	1323.24	1336.07	1349.08	1362.28	1375.67	1389.27	1403.08	1417.1	1431.36		0.0215891	1246.07	1256.24	1266.55	1276.99	1287.58	1298.32	1309.2	1320.24	1331.44	1342.8	1354.33	1366.03	1377.92	1389.99	1402.25	1414.71	1427.38	1440.25	1453.34	1466.66	1480.21
	0.0234222	1181.45	1192.65	1203.96	1215.36	1226.88	1238.52	1250.28	1262.17	1274.2	1286.37	1298.7	1311.19	1323.84	1336.67	1349.68	1362.88	1376.27	1389.87	1403.68	1417.71	1431.96		0.0216199	1246.68	1256.85	1267.16	1277.6	1288.19	1298.92	1309.81	1320.84	1332.04	1343.4	1354.93	1366.64	1378.52	1390.59	1402.85	1415.31	1427.98	1440.85	1453.95	1467.26	1480.82
	0.0234572	1182.05	1193.26	1204.56	1215.97	1227.49	1239.12	1250.88	1262.77	1274.8	1286.98	1299.31	1311.79	1324.45	1337.28	1350.29	1363.48	1376.88	1390.47	1404.28	1418.31	1432.56		0.0216507	1247.28	1257.46	1267.76	1278.21	1288.8	1299.53	1310.41	1321.45	1332.65	1344.01	1355.54	1367.24	1379.13	1391.2	1403.46	1415.92	1428.58	1441.46	1454.55	1467.87	1481.42
	0.0234922	1182.66	1193.87	1205.17	1216.58	1228.09	1239.73	1251.49	1263.38	1275.41	1287.58	1299.91	1312.4	1325.05	1337.88	1350.89	1364.09	1377.48	1391.08	1404.88	1418.91	1433.16		0.0216815	1247.89	1258.06	1268.37	1278.82	1289.4	1300.14	1311.02	1322.06	1333.25	1344.61	1356.14	1367.85	1379.73	1391.8	1404.06	1416.52	1429.18	1442.06	1455.15	1468.47	1482.02
	0.0235272	1183.27	1194.48	1205.78	1217.18	1228.7	1240.33	1252.09	1263.98	1276.01	1288.19	1300.52	1313	1325.66	1338.48	1351.49	1364.69	1378.08	1391.68	1405.48	1419.51	1433.77		0.0217123	1248.5	1258.67	1268.98	1279.42	1290.01	1300.74	1311.62	1322.66	1333.86	1345.22	1356.75	1368.45	1380.33	1392.4	1404.66	1417.12	1429.79	1442.66	1455.75	1469.07	1482.62
	0.0235622	1183.88	1195.08	1206.39	1217.79	1229.31	1240.94	1252.7	1264.59	1276.62	1288.79	1301.12	1313.61	1326.26	1339.09	1352.1	1365.29	1378.68	1392.28	1406.09	1420.11	1434.37		0.0217431	1249.11	1259.28	1269.58	1280.03	1290.62	1301.35	1312.23	1323.27	1334.46	1345.82	1357.35	1369.05	1380.94	1393.01	1405.27	1417.73	1430.39	1443.26	1456.36	1469.67	1483.22
	0.0235972	1184.49	1195.69	1206.99	1218.4	1229.91	1241.55	1253.31	1265.2	1277.22	1289.4	1301.73	1314.21	1326.86	1339.69	1352.7	1365.9	1379.29	1392.88	1406.69	1420.72	1434.97		0.0217739	1249.71	1259.89	1270.19	1280.64	1291.22	1301.95	1312.84	1323.87	1335.07	1346.43	1357.96	1369.66	1381.54	1393.61	1405.87	1418.33	1430.99	1443.87	1456.96	1470.27	1483.82
	0.0236322	1185.09	1196.3	1207.6	1219.01	1230.52	1242.15	1253.91	1265.8	1277.83	1290	1302.33	1314.82	1327.47	1340.3	1353.3	1366.5	1379.89	1393.49	1407.29	1421.32	1435.57		0.0218047	1250.32	1260.49	1270.8	1281.24	1291.83	1302.56	1313.44	1324.48	1335.67	1347.03	1358.56	1370.26	1382.15	1394.22	1406.48	1418.93	1431.6	1444.47	1457.56	1470.88	1484.42
	0.0236672	1185.7	1196.91	1208.21	1219.61	1231.13	1242.76	1254.52	1266.41	1278.43	1290.61	1302.93	1315.42	1328.07	1340.9	1353.91	1367.1	1380.49	1394.09	1407.89	1421.92	1436.17		0.0218355	1250.93	1261.1	1271.41	1281.85	1292.44	1303.17	1314.05	1325.08	1336.28	1347.64	1359.17	1370.87	1382.75	1394.82	1407.08	1419.54	1432.2	1445.07	1458.16	1471.48	1485.03
	0.0237022	1186.31	1197.51	1208.81	1220.22	1231.73	1243.37	1255.12	1267.01	1279.04	1291.21	1303.54	1316.03	1328.68	1341.5	1354.51	1367.71	1381.1	1394.69	1408.5	1422.52	1436.77		0.0218663	1251.54	1261.71	1272.01	1282.46	1293.04	1303.77	1314.65	1325.69	1336.88	1348.24	1359.77	1371.47	1383.35	1395.42	1407.68	1420.14	1432.8	1445.67	1458.77	1472.08	1485.63
	0.0237373	1186.92	1198.12	1209.42	1220.83	1232.34	1243.97	1255.73	1267.62	1279.65	1291.82	1304.14	1316.63	1329.28	1342.11	1355.11	1368.31	1381.7	1395.29	1409.1	1423.12	1437.38		0.0218971	1252.15	1262.32	1272.62	1283.06	1293.65	1304.38	1315.26	1326.3	1337.49	1348.85	1360.38	1372.08	1383.96	1396.03	1408.29	1420.74	1433.4	1446.28	1459.37	1472.68	1486.23
	0.0237723	1187.52	1198.73	1210.03	1221.43	1232.95	1244.58	1256.34	1268.22	1280.25	1292.42	1304.75	1317.23	1329.89	1342.71	1355.72	1368.91	1382.3	1395.9	1409.7	1423.73	1437.98		0.0219279	1252.75	1262.92	1273.23	1283.67	1294.26	1304.99	1315.87	1326.9	1338.1	1349.45	1360.98	1372.68	1384.56	1396.63	1408.89	1421.35	1434.01	1446.88	1459.97	1473.28	1486.83
	0.0238073	1188.13	1199.34	1210.64	1222.04	1233.55	1245.19	1256.94	1268.83	1280.86	1293.03	1305.35	1317.84	1330.49	1343.32	1356.32	1369.52	1382.91	1396.5	1410.3	1424.33	1438.58		0.0219587	1253.36	1263.53	1273.83	1284.28	1294.86	1305.59	1316.47	1327.51	1338.7	1350.06	1361.59	1373.29	1385.17	1397.23	1409.49	1421.95	1434.61	1447.48	1460.57	1473.89	1487.43
	0.0238423	1188.74	1199.94	1211.24	1222.65	1234.16	1245.79	1257.55	1269.44	1281.46	1293.63	1305.96	1318.44	1331.09	1343.92	1356.92	1370.12	1383.51	1397.1	1410.91	1424.93	1439.18		0.0219895	1253.97	1264.14	1274.44	1284.88	1295.47	1306.2	1317.08	1328.11	1339.31	1350.66	1362.19	1373.89	1385.77	1397.84	1410.1	1422.55	1435.21	1448.09	1461.17	1474.49	1488.03
	0.0238773	1189.35	1200.55	1211.85	1223.25	1234.77	1246.4	1258.15	1270.04	1282.07	1294.24	1306.56	1319.05	1331.7	1344.52	1357.53	1370.72	1384.11	1397.7	1411.51	1425.53	1439.78		0.0220203	1254.58	1264.74	1275.05	1285.49	1296.08	1306.8	1317.68	1328.72	1339.91	1351.27	1362.79	1374.5	1386.38	1398.44	1410.7	1423.16	1435.82	1448.69	1461.78	1475.09	1488.64
	0.0239123	1189.95	1201.16	1212.46	1223.86	1235.37	1247	1258.76	1270.65	1282.67	1294.84	1307.17	1319.65	1332.3	1345.13	1358.13	1371.33	1384.71	1398.31	1412.11	1426.13	1440.38		0.0220511	1255.18	1265.35	1275.66	1286.1	1296.68	1307.41	1318.29	1329.32	1340.52	1351.87	1363.4	1375.1	1386.98	1399.05	1411.3	1423.76	1436.42	1449.29	1462.38	1475.69	1489.24
	0.0239473	1190.56	1201.77	1213.06	1224.47	1235.98	1247.61	1259.37	1271.25	1283.28	1295.45	1307.77	1320.26	1332.91	1345.73	1358.74	1371.93	1385.32	1398.91	1412.71	1426.74	1440.99		0.0220819	1255.79	1265.96	1276.26	1286.7	1297.29	1308.02	1318.9	1329.93	1341.12	1352.48	1364	1375.7	1387.58	1399.65	1411.91	1424.36	1437.02	1449.89	1462.98	1476.29	1489.84
	0.0239823	1191.17	1202.37	1213.67	1225.07	1236.59	1248.22	1259.97	1271.86	1283.88	1296.05	1308.38	1320.86	1333.51	1346.33	1359.34	1372.53	1385.92	1399.51	1413.31	1427.34	1441.59		0.0221127	1256.4	1266.57	1276.87	1287.31	1297.89	1308.62	1319.5	1330.54	1341.73	1353.08	1364.61	1376.31	1388.19	1400.25	1412.51	1424.97	1437.63	1450.5	1463.58	1476.9	1490.44
	0.0240173	1191.78	1202.98	1214.28	1225.68	1237.19	1248.82	1260.58	1272.46	1284.49	1296.66	1308.98	1321.47	1334.12	1346.94	1359.94	1373.13	1386.52	1400.11	1413.92	1427.94	1442.19		0.0221435	1257.01	1267.17	1277.48	1287.92	1298.5	1309.23	1320.11	1331.14	1342.33	1353.69	1365.21	1376.91	1388.79	1400.86	1413.11	1425.57	1438.23	1451.1	1464.19	1477.5	1491.04
	0.0240524	1192.39	1203.59	1214.89	1226.29	1237.8	1249.43	1261.18	1273.07	1285.09	1297.26	1309.59	1322.07	1334.72	1347.54	1360.55	1373.74	1387.13	1400.72	1414.52	1428.54	1442.79		0.0221743	1257.61	1267.78	1278.08	1288.53	1299.11	1309.84	1320.71	1331.75	1342.94	1354.29	1365.82	1377.52	1389.4	1401.46	1413.72	1426.17	1438.83	1451.7	1464.79	1478.1	1491.64
	0.0240874	1192.99	1204.2	1215.49	1226.89	1238.41	1250.04	1261.79	1273.68	1285.7	1297.87	1310.19	1322.67	1335.32	1348.15	1361.15	1374.34	1387.73	1401.32	1415.12	1429.14	1443.39		0.0222051	1258.22	1268.39	1278.69	1289.13	1299.71	1310.44	1321.32	1332.35	1343.54	1354.9	1366.42	1378.12	1390	1402.07	1414.32	1426.78	1439.43	1452.3	1465.39	1478.7	1492.25
	0.0241224	1193.6	1204.8	1216.1	1227.5	1239.01	1250.64	1262.4	1274.28	1286.31	1298.48	1310.8	1323.28	1335.93	1348.75	1361.75	1374.94	1388.33	1401.92	1415.72	1429.75	1443.99		0.0222359	1258.83	1269	1279.3	1289.74	1300.32	1311.05	1321.93	1332.96	1344.15	1355.5	1367.03	1378.73	1390.61	1402.67	1414.93	1427.38	1440.04	1452.91	1465.99	1479.3	1492.85
	0.0241574	1194.21	1205.41	1216.71	1228.11	1239.62	1251.25	1263	1274.89	1286.91	1299.08	1311.4	1323.88	1336.53	1349.35	1362.36	1375.55	1388.93	1402.52	1416.33	1430.35	1444.59		0.0222667	1259.44	1269.6	1279.91	1290.35	1300.93	1311.66	1322.53	1333.56	1344.75	1356.11	1367.63	1379.33	1391.21	1403.27	1415.53	1427.98	1440.64	1453.51	1466.59	1479.91	1493.45
	0.0241924	1194.82	1206.02	1217.31	1228.72	1240.23	1251.85	1263.61	1275.49	1287.52	1299.69	1312.01	1324.49	1337.14	1349.96	1362.96	1376.15	1389.54	1403.13	1416.93	1430.95	1445.2		0.0222975	1260.05	1270.21	1280.51	1290.95	1301.53	1312.26	1323.14	1334.17	1345.36	1356.71	1368.24	1379.94	1391.81	1403.88	1416.13	1428.59	1441.24	1454.11	1467.2	1480.51	1494.05
	0.0242274	1195.42	1206.63	1217.92	1229.32	1240.83	1252.46	1264.21	1276.1	1288.12	1300.29	1312.61	1325.09	1337.74	1350.56	1363.56	1376.75	1390.14	1403.73	1417.53	1431.55	1445.8		0.0223283	1260.65	1270.82	1281.12	1291.56	1302.14	1312.87	1323.74	1334.78	1345.97	1357.32	1368.84	1380.54	1392.42	1404.48	1416.74	1429.19	1441.85	1454.71	1467.8	1481.11	1494.65
	0.0242624	1196.03	1207.23	1218.53	1229.93	1241.44	1253.07	1264.82	1276.7	1288.73	1300.9	1313.22	1325.7	1338.34	1351.17	1364.17	1377.36	1390.74	1404.33	1418.13	1432.15	1446.4		0.0223591	1261.26	1271.43	1281.73	1292.17	1302.75	1313.47	1324.35	1335.38	1346.57	1357.92	1369.45	1381.15	1393.02	1405.09	1417.34	1429.79	1442.45	1455.32	1468.4	1481.71	1495.25
	0.0242974	1196.64	1207.84	1219.14	1230.54	1242.05	1253.67	1265.43	1277.31	1289.33	1301.5	1313.82	1326.3	1338.95	1351.77	1364.77	1377.96	1391.35	1404.94	1418.74	1432.75	1447		0.0223899	1261.87	1272.03	1282.33	1292.77	1303.35	1314.08	1324.96	1335.99	1347.18	1358.53	1370.05	1381.75	1393.63	1405.69	1417.94	1430.4	1443.05	1455.92	1469	1482.31	1495.86
	0.0243324	1197.25	1208.45	1219.74	1231.14	1242.65	1254.28	1266.03	1277.92	1289.94	1302.11	1314.43	1326.91	1339.55	1352.37	1365.37	1378.56	1391.95	1405.54	1419.34	1433.36	1447.6		0.0224207	1262.48	1272.64	1282.94	1293.38	1303.96	1314.69	1325.56	1336.59	1347.78	1359.14	1370.66	1382.35	1394.23	1406.29	1418.55	1431	1443.65	1456.52	1469.61	1482.92	1496.46
	0.0243674	1197.86	1209.06	1220.35	1231.75	1243.26	1254.89	1266.64	1278.52	1290.54	1302.71	1315.03	1327.51	1340.16	1352.98	1365.98	1379.17	1392.55	1406.14	1419.94	1433.96	1448.2		0.0224515	1263.08	1273.25	1283.55	1293.99	1304.57	1315.29	1326.17	1337.2	1348.39	1359.74	1371.26	1382.96	1394.83	1406.9	1419.15	1431.6	1444.26	1457.12	1470.21	1483.52	1497.06
	0.0244025	1198.46	1209.66	1220.96	1232.36	1243.87	1255.49	1267.24	1279.13	1291.15	1303.32	1315.64	1328.12	1340.76	1353.58	1366.58	1379.77	1393.16	1406.74	1420.54	1434.56	1448.81		0.0224823	1263.69	1273.86	1284.16	1294.59	1305.17	1315.9	1326.77	1337.8	1348.99	1360.35	1371.87	1383.56	1395.44	1407.5	1419.75	1432.21	1444.86	1457.73	1470.81	1484.12	1497.66
	0.0244375	1199.07	1210.27	1221.56	1232.96	1244.47	1256.1	1267.85	1279.73	1291.75	1303.92	1316.24	1328.72	1341.37	1354.19	1367.19	1380.37	1393.76	1407.35	1421.14	1435.16	1449.41		0.0225131	1264.3	1274.46	1284.76	1295.2	1305.78	1316.51	1327.38	1338.41	1349.6	1360.95	1372.47	1384.17	1396.04	1408.1	1420.36	1432.81	1445.46	1458.33	1471.41	1484.72	1498.26
	0.0244725	1199.68	1210.88	1222.17	1233.57	1245.08	1256.7	1268.46	1280.34	1292.36	1304.53	1316.85	1329.32	1341.97	1354.79	1367.79	1380.98	1394.36	1407.95	1421.75	1435.76	1450.01		0.0225439	1264.91	1275.07	1285.37	1295.81	1306.39	1317.11	1327.99	1339.02	1350.2	1361.56	1373.08	1384.77	1396.65	1408.71	1420.96	1433.41	1446.07	1458.93	1472.02	1485.32	1498.86
	0.0245075	1200.29	1211.48	1222.78	1234.18	1245.69	1257.31	1269.06	1280.94	1292.96	1305.13	1317.45	1329.93	1342.57	1355.39	1368.39	1381.58	1394.96	1408.55	1422.35	1436.37	1450.61		0.0225746	1265.51	1275.68	1285.98	1296.41	1306.99	1317.72	1328.59	1339.62	1350.81	1362.16	1373.68	1385.38	1397.25	1409.31	1421.57	1434.02	1446.67	1459.53	1472.62	1485.93	1499.47
	0.0245425	1200.89	1212.09	1223.39	1234.78	1246.29	1257.92	1269.67	1281.55	1293.57	1305.74	1318.06	1330.53	1343.18	1356	1369	1382.18	1395.57	1409.15	1422.95	1436.97	1451.21		0.0226054	1266.12	1276.29	1286.58	1297.02	1307.6	1318.32	1329.2	1340.23	1351.41	1362.77	1374.29	1385.98	1397.86	1409.92	1422.17	1434.62	1447.27	1460.14	1473.22	1486.53	1500.07
	0.0245775	1201.5	1212.7	1223.99	1235.39	1246.9	1258.52	1270.27	1282.16	1294.18	1306.34	1318.66	1331.14	1343.78	1356.6	1369.6	1382.79	1396.17	1409.76	1423.55	1437.57	1451.81		0.0226362	1266.73	1276.89	1287.19	1297.63	1308.21	1318.93	1329.8	1340.83	1352.02	1363.37	1374.89	1386.59	1398.46	1410.52	1422.77	1435.22	1447.88	1460.74	1473.82	1487.13	1500.67
	0.0246125	1202.11	1213.31	1224.6	1236	1247.5	1259.13	1270.88	1282.76	1294.78	1306.95	1319.27	1331.74	1344.39	1357.2	1370.2	1383.39	1396.77	1410.36	1424.16	1438.17	1452.42		0.022667	1267.34	1277.5	1287.8	1298.24	1308.81	1319.54	1330.41	1341.44	1352.63	1363.98	1375.5	1387.19	1399.06	1411.12	1423.38	1435.83	1448.48	1461.34	1474.42	1487.73	1501.27
	0.0246475	1202.72	1213.91	1225.21	1236.6	1248.11	1259.74	1271.49	1283.37	1295.39	1307.55	1319.87	1332.35	1344.99	1357.81	1370.81	1383.99	1397.38	1410.96	1424.76	1438.77	1453.02		0.0226978	1267.95	1278.11	1288.41	1298.84	1309.42	1320.14	1331.02	1342.04	1353.23	1364.58	1376.1	1387.79	1399.67	1411.73	1423.98	1436.43	1449.08	1461.95	1475.03	1488.33	1501.87
	0.0246825	1203.32	1214.52	1225.82	1237.21	1248.72	1260.34	1272.09	1283.97	1295.99	1308.16	1320.47	1332.95	1345.6	1358.41	1371.41	1384.6	1397.98	1411.56	1425.36	1439.38	1453.62		0.0227286	1268.55	1278.72	1289.01	1299.45	1310.03	1320.75	1331.62	1342.65	1353.84	1365.19	1376.71	1388.4	1400.27	1412.33	1424.58	1437.03	1449.68	1462.55	1475.63	1488.94	1502.47
	0.0247176	1203.93	1215.13	1226.42	1237.82	1249.32	1260.95	1272.7	1284.58	1296.6	1308.76	1321.08	1333.56	1346.2	1359.02	1372.01	1385.2	1398.58	1412.17	1425.96	1439.98	1454.22		0.0227594	1269.16	1279.32	1289.62	1300.06	1310.63	1321.36	1332.23	1343.26	1354.44	1365.79	1377.31	1389	1400.88	1412.94	1425.19	1437.63	1450.29	1463.15	1476.23	1489.54	1503.08
	0.0247526	1204.54	1215.74	1227.03	1238.43	1249.93	1261.56	1273.3	1285.18	1297.2	1309.37	1321.68	1334.16	1346.8	1359.62	1372.62	1385.8	1399.18	1412.77	1426.57	1440.58	1454.82		0.0227902	1269.77	1279.93	1290.23	1300.66	1311.24	1321.96	1332.83	1343.86	1355.05	1366.4	1377.92	1389.61	1401.48	1413.54	1425.79	1438.24	1450.89	1463.75	1476.83	1490.14	1503.68
	0.0247876	1205.15	1216.34	1227.64	1239.03	1250.54	1262.16	1273.91	1285.79	1297.81	1309.97	1322.29	1334.77	1347.41	1360.22	1373.22	1386.41	1399.79	1413.37	1427.17	1441.18	1455.42		0.022821	1270.38	1280.54	1290.83	1301.27	1311.85	1322.57	1333.44	1344.47	1355.65	1367	1378.52	1390.21	1402.09	1414.14	1426.39	1438.84	1451.49	1464.36	1477.44	1490.74	1504.28
	0.0248226	1205.76	1216.95	1228.24	1239.64	1251.14	1262.77	1274.52	1286.4	1298.41	1310.58	1322.89	1335.37	1348.01	1360.83	1373.83	1387.01	1400.39	1413.97	1427.77	1441.78	1456.03		0.0228518	1270.98	1281.15	1291.44	1301.88	1312.45	1323.17	1334.05	1345.07	1356.26	1367.61	1379.12	1390.82	1402.69	1414.75	1427	1439.44	1452.1	1464.96	1478.04	1491.34	1504.88
	0.0248576	1206.36	1217.56	1228.85	1240.25	1251.75	1263.37	1275.12	1287	1299.02	1311.18	1323.5	1335.97	1348.62	1361.43	1374.43	1387.61	1400.99	1414.58	1428.37	1442.39	1456.63		0.0228826	1271.59	1281.75	1292.05	1302.48	1313.06	1323.78	1334.65	1345.68	1356.86	1368.21	1379.73	1391.42	1403.29	1415.35	1427.6	1440.05	1452.7	1465.56	1478.64	1491.95	1505.48
	0.0248926	1206.97	1218.17	1229.46	1240.85	1252.36	1263.98	1275.73	1287.61	1299.62	1311.79	1324.1	1336.58	1349.22	1362.04	1375.03	1388.22	1401.6	1415.18	1428.97	1442.99	1457.23		0.0229134	1272.2	1282.36	1292.66	1303.09	1313.67	1324.39	1335.26	1346.28	1357.47	1368.82	1380.33	1392.03	1403.9	1415.96	1428.2	1440.65	1453.3	1466.16	1479.24	1492.55	1506.08
	0.0249276	1207.58	1218.77	1230.07	1241.46	1252.96	1264.59	1276.33	1288.21	1300.23	1312.39	1324.71	1337.18	1349.82	1362.64	1375.64	1388.82	1402.2	1415.78	1429.58	1443.59	1457.83		0.0229442	1272.81	1282.97	1293.26	1303.7	1314.27	1324.99	1335.86	1346.89	1358.07	1369.42	1380.94	1392.63	1404.5	1416.56	1428.81	1441.25	1453.91	1466.77	1479.85	1493.15	1506.69
	0.0249626	1208.19	1219.38	1230.67	1242.07	1253.57	1265.19	1276.94	1288.82	1300.84	1313	1325.31	1337.79	1350.43	1363.24	1376.24	1389.42	1402.8	1416.39	1430.18	1444.19	1458.43		0.022975	1273.42	1283.58	1293.87	1304.3	1314.88	1325.6	1336.47	1347.5	1358.68	1370.03	1381.54	1393.24	1405.11	1417.16	1429.41	1441.86	1454.51	1467.37	1480.45	1493.75	1507.29
	0.0249976	1208.79	1219.99	1231.28	1242.67	1254.18	1265.8	1277.55	1289.42	1301.44	1313.6	1325.92	1338.39	1351.03	1363.85	1376.84	1390.03	1403.41	1416.99	1430.78	1444.79	1459.03		0.0230058	1274.02	1284.18	1294.48	1304.91	1315.49	1326.21	1337.08	1348.1	1359.28	1370.63	1382.15	1393.84	1405.71	1417.77	1430.02	1442.46	1455.11	1467.97	1481.05	1494.35	1507.89
	0.0250327	1209.4	1220.6	1231.89	1243.28	1254.78	1266.41	1278.15	1290.03	1302.05	1314.21	1326.52	1339	1351.64	1364.45	1377.45	1390.63	1404.01	1417.59	1431.38	1445.4	1459.64		0.0230366	1274.63	1284.79	1295.09	1305.52	1316.09	1326.81	1337.68	1348.71	1359.89	1371.24	1382.75	1394.44	1406.31	1418.37	1430.62	1443.06	1455.71	1468.57	1481.65	1494.96	1508.49
	0.0250677	1210.01	1221.2	1232.49	1243.89	1255.39	1267.01	1278.76	1290.64	1302.65	1314.81	1327.13	1339.6	1352.24	1365.06	1378.05	1391.23	1404.61	1418.19	1431.99	1446	1460.24		0.0230674	1275.24	1285.4	1295.69	1306.12	1316.7	1327.42	1338.29	1349.31	1360.5	1371.84	1383.36	1395.05	1406.92	1418.98	1431.22	1443.67	1456.32	1469.18	1482.25	1495.56	1509.09
	0.0251027	1210.62	1221.81	1233.1	1244.49	1256	1267.62	1279.36	1291.24	1303.26	1315.42	1327.73	1340.21	1352.85	1365.66	1378.65	1391.84	1405.21	1418.8	1432.59	1446.6	1460.84		0.0230982	1275.85	1286.01	1296.3	1306.73	1317.31	1328.03	1338.89	1349.92	1361.1	1372.45	1383.96	1395.65	1407.52	1419.58	1431.83	1444.27	1456.92	1469.78	1482.86	1496.16	1509.69
	0.0251377	1211.23	1222.42	1233.71	1245.1	1256.6	1268.22	1279.97	1291.85	1303.86	1316.02	1328.34	1340.81	1353.45	1366.26	1379.26	1392.44	1405.82	1419.4	1433.19	1447.2	1461.44		0.023129	1276.45	1286.61	1296.91	1307.34	1317.91	1328.63	1339.5	1350.52	1361.71	1373.05	1384.57	1396.26	1408.13	1420.18	1432.43	1444.87	1457.52	1470.38	1483.46	1496.76	1510.29
	0.0251727	1211.83	1223.03	1234.32	1245.71	1257.21	1268.83	1280.58	1292.45	1304.47	1316.63	1328.94	1341.42	1354.05	1366.87	1379.86	1393.04	1406.42	1420	1433.79	1447.8	1462.04		0.0231598	1277.06	1287.22	1297.51	1307.95	1318.52	1329.24	1340.11	1351.13	1362.31	1373.66	1385.17	1396.86	1408.73	1420.79	1433.03	1445.48	1458.13	1470.98	1484.06	1497.36	1510.9
	0.0252077	1212.44	1223.63	1234.92	1246.31	1257.82	1269.44	1281.18	1293.06	1305.07	1317.23	1329.55	1342.02	1354.66	1367.47	1380.46	1393.65	1407.02	1420.6	1434.4	1448.41	1462.64		0.0231906	1277.67	1287.83	1298.12	1308.55	1319.13	1329.84	1340.71	1351.74	1362.92	1374.26	1385.78	1397.47	1409.34	1421.39	1433.64	1446.08	1458.73	1471.59	1484.66	1497.97	1511.5
	0.0252427	1213.05	1224.24	1235.53	1246.92	1258.42	1270.04	1281.79	1293.66	1305.68	1317.84	1330.15	1342.62	1355.26	1368.08	1381.07	1394.25	1407.63	1421.21	1435	1449.01	1463.25		0.0232214	1278.28	1288.44	1298.73	1309.16	1319.73	1330.45	1341.32	1352.34	1363.52	1374.87	1386.38	1398.07	1409.94	1421.99	1434.24	1446.68	1459.33	1472.19	1485.27	1498.57	1512.1
	0.0252777	1213.66	1224.85	1236.14	1247.53	1259.03	1270.65	1282.39	1294.27	1306.28	1318.44	1330.76	1343.23	1355.87	1368.68	1381.67	1394.85	1408.23	1421.81	1435.6	1449.61	1463.85		0.0232522	1278.88	1289.04	1299.34	1309.77	1320.34	1331.06	1341.92	1352.95	1364.13	1375.47	1386.99	1398.68	1410.54	1422.6	1434.84	1447.29	1459.93	1472.79	1485.87	1499.17	1512.7
	0.0253127	1214.26	1225.46	1236.74	1248.13	1259.64	1271.26	1283	1294.88	1306.89	1319.05	1331.36	1343.83	1356.47	1369.28	1382.28	1395.46	1408.83	1422.41	1436.2	1450.21	1464.45		0.023283	1279.49	1289.65	1299.94	1310.37	1320.94	1331.66	1342.53	1353.55	1364.73	1376.08	1387.59	1399.28	1411.15	1423.2	1435.45	1447.89	1460.54	1473.4	1486.47	1499.77	1513.3
	0.0253477	1214.87	1226.06	1237.35	1248.74	1260.24	1271.86	1283.61	1295.48	1307.49	1319.65	1331.97	1344.44	1357.08	1369.89	1382.88	1396.06	1409.44	1423.01	1436.8	1450.81	1465.05		0.0233138	1280.1	1290.26	1300.55	1310.98	1321.55	1332.27	1343.14	1354.16	1365.34	1376.68	1388.2	1399.89	1411.75	1423.81	1436.05	1448.49	1461.14	1474	1487.07	1500.37	1513.9
	0.0253828	1215.48	1226.67	1237.96	1249.35	1260.85	1272.47	1284.21	1296.09	1308.1	1320.26	1332.57	1345.04	1357.68	1370.49	1383.48	1396.66	1410.04	1423.62	1437.41	1451.42	1465.65		0.0233446	1280.71	1290.86	1301.16	1311.59	1322.16	1332.88	1343.74	1354.76	1365.94	1377.29	1388.8	1400.49	1412.36	1424.41	1436.65	1449.1	1461.74	1474.6	1487.68	1500.97	1514.51
	0.0254178	1216.09	1227.28	1238.57	1249.96	1261.46	1273.07	1284.82	1296.69	1308.71	1320.86	1333.18	1345.65	1358.28	1371.09	1384.09	1397.27	1410.64	1424.22	1438.01	1452.02	1466.25		0.0233754	1281.32	1291.47	1301.76	1312.19	1322.76	1333.48	1344.35	1355.37	1366.55	1377.89	1389.41	1401.09	1412.96	1425.01	1437.26	1449.7	1462.35	1475.2	1488.28	1501.58	1515.11
	0.0254528	1216.69	1227.89	1239.17	1250.56	1262.06	1273.68	1285.42	1297.3	1309.31	1321.47	1333.78	1346.25	1358.89	1371.7	1384.69	1397.87	1411.24	1424.82	1438.61	1452.62	1466.86		0.0234062	1281.92	1292.08	1302.37	1312.8	1323.37	1334.09	1344.95	1355.98	1367.16	1378.5	1390.01	1401.7	1413.57	1425.62	1437.86	1450.3	1462.95	1475.81	1488.88	1502.18	1515.71
	0.0254878	1217.3	1228.49	1239.78	1251.17	1262.67	1274.29	1286.03	1297.9	1309.92	1322.07	1334.39	1346.86	1359.49	1372.3	1385.29	1398.47	1411.85	1425.42	1439.21	1453.22	1467.46		0.023437	1282.53	1292.69	1302.98	1313.41	1323.98	1334.69	1345.56	1356.58	1367.76	1379.1	1390.62	1402.3	1414.17	1426.22	1438.47	1450.91	1463.55	1476.41	1489.48	1502.78	1516.31
	0.0255228	1217.91	1229.1	1240.39	1251.78	1263.28	1274.89	1286.64	1298.51	1310.52	1322.68	1334.99	1347.46	1360.1	1372.91	1385.9	1399.08	1412.45	1426.03	1439.82	1453.82	1468.06		0.0234678	1283.14	1293.29	1303.59	1314.01	1324.58	1335.3	1346.17	1357.19	1368.37	1379.71	1391.22	1402.91	1414.77	1426.83	1439.07	1451.51	1464.16	1477.01	1490.08	1503.38	1516.91
	0.0255578	1218.52	1229.71	1240.99	1252.38	1263.88	1275.5	1287.24	1299.12	1311.13	1323.29	1335.6	1348.06	1360.7	1373.51	1386.5	1399.68	1413.05	1426.63	1440.42	1454.43	1468.66		0.0234986	1283.75	1293.9	1304.19	1314.62	1325.19	1335.91	1346.77	1357.79	1368.97	1380.31	1391.83	1403.51	1415.38	1427.43	1439.67	1452.11	1464.76	1477.61	1490.69	1503.98	1517.51
	0.0255928	1219.13	1230.32	1241.6	1252.99	1264.49	1276.11	1287.85	1299.72	1311.73	1323.89	1336.2	1348.67	1361.3	1374.11	1387.1	1400.28	1413.66	1427.23	1441.02	1455.03	1469.26		0.0235294	1284.35	1294.51	1304.8	1315.23	1325.8	1336.51	1347.38	1358.4	1369.58	1380.92	1392.43	1404.12	1415.98	1428.03	1440.28	1452.72	1465.36	1478.22	1491.29	1504.59	1518.12
	0.0256278	1219.73	1230.92	1242.21	1253.6	1265.1	1276.71	1288.45	1300.33	1312.34	1324.5	1336.8	1349.27	1361.91	1374.72	1387.71	1400.89	1414.26	1427.84	1441.62	1455.63	1469.86		0.0235602	1284.96	1295.12	1305.41	1315.83	1326.4	1337.12	1347.98	1359	1370.18	1381.52	1393.04	1404.72	1416.59	1428.64	1440.88	1453.32	1465.96	1478.82	1491.89	1505.19	1518.72
	0.0256628	1220.34	1231.53	1242.82	1254.2	1265.7	1277.32	1289.06	1300.93	1312.94	1325.1	1337.41	1349.88	1362.51	1375.32	1388.31	1401.49	1414.86	1428.44	1442.23	1456.23	1470.47		0.023591	1285.57	1295.72	1306.01	1316.44	1327.01	1337.73	1348.59	1359.61	1370.79	1382.13	1393.64	1405.33	1417.19	1429.24	1441.48	1453.92	1466.57	1479.42	1492.49	1505.79	1519.32
	0.0256979	1220.95	1232.14	1243.42	1254.81	1266.31	1277.93	1289.67	1301.54	1313.55	1325.71	1338.01	1350.48	1363.12	1375.93	1388.91	1402.09	1415.46	1429.04	1442.83	1456.83	1471.07		0.0236218	1286.18	1296.33	1306.62	1317.05	1327.62	1338.33	1349.2	1360.22	1371.39	1382.73	1394.25	1405.93	1417.79	1429.85	1442.09	1454.53	1467.17	1480.02	1493.1	1506.39	1519.92
	0.0257329	1221.56	1232.75	1244.03	1255.42	1266.92	1278.53	1290.27	1302.14	1314.15	1326.31	1338.62	1351.09	1363.72	1376.53	1389.52	1402.7	1416.07	1429.64	1443.43	1457.44	1471.67		0.0236526	1286.79	1296.94	1307.23	1317.66	1328.22	1338.94	1349.8	1360.82	1372	1383.34	1394.85	1406.53	1418.4	1430.45	1442.69	1455.13	1467.77	1480.63	1493.7	1506.99	1520.52
	0.0257679	1222.16	1233.35	1244.64	1256.02	1267.52	1279.14	1290.88	1302.75	1314.76	1326.92	1339.22	1351.69	1364.33	1377.13	1390.12	1403.3	1416.67	1430.25	1444.03	1458.04	1472.27		0.0236834	1287.39	1297.55	1307.84	1318.26	1328.83	1339.54	1350.41	1361.43	1372.6	1383.94	1395.45	1407.14	1419	1431.05	1443.29	1455.73	1468.38	1481.23	1494.3	1507.6	1521.12
	0.0258029	1222.77	1233.96	1245.24	1256.63	1268.13	1279.74	1291.48	1303.36	1315.37	1327.52	1339.83	1352.3	1364.93	1377.74	1390.73	1403.9	1417.27	1430.85	1444.63	1458.64	1472.87		0.0237142	1288	1298.15	1308.44	1318.87	1329.44	1340.15	1351.01	1362.03	1373.21	1384.55	1396.06	1407.74	1419.61	1431.66	1443.9	1456.34	1468.98	1481.83	1494.9	1508.2	1521.73
	0.0258379	1223.38	1234.57	1245.85	1257.24	1268.74	1280.35	1292.09	1303.96	1315.97	1328.13	1340.43	1352.9	1365.53	1378.34	1391.33	1404.51	1417.88	1431.45	1445.24	1459.24	1473.47		0.023745	1288.61	1298.76	1309.05	1319.48	1330.04	1340.76	1351.62	1362.64	1373.81	1385.16	1396.66	1408.35	1420.21	1432.26	1444.5	1456.94	1469.58	1482.43	1495.51	1508.8	1522.33
	0.0258729	1223.99	1235.17	1246.46	1257.84	1269.34	1280.96	1292.7	1304.57	1316.58	1328.73	1341.04	1353.51	1366.14	1378.95	1391.93	1405.11	1418.48	1432.05	1445.84	1459.84	1474.07		0.0237758	1289.22	1299.37	1309.66	1320.08	1330.65	1341.36	1352.23	1363.24	1374.42	1385.76	1397.27	1408.95	1420.82	1432.86	1445.11	1457.54	1470.18	1483.04	1496.11	1509.4	1522.93
	0.0259079	1224.6	1235.78	1247.07	1258.45	1269.95	1281.56	1293.3	1305.17	1317.18	1329.34	1341.64	1354.11	1366.74	1379.55	1392.54	1405.71	1419.08	1432.66	1446.44	1460.45	1474.68		0.0238066	1289.82	1299.98	1310.26	1320.69	1331.26	1341.97	1352.83	1363.85	1375.03	1386.37	1397.87	1409.56	1421.42	1433.47	1445.71	1458.15	1470.79	1483.64	1496.71	1510	1523.53
	0.0259429	1225.2	1236.39	1247.67	1259.06	1270.56	1282.17	1293.91	1305.78	1317.79	1329.94	1342.25	1354.71	1367.35	1380.15	1393.14	1406.31	1419.69	1433.26	1447.04	1461.05	1475.28		0.0238374	1290.43	1300.58	1310.87	1321.3	1331.86	1342.58	1353.44	1364.46	1375.63	1386.97	1398.48	1410.16	1422.02	1434.07	1446.31	1458.75	1471.39	1484.24	1497.31	1510.61	1524.13
	0.0259779	1225.81	1237	1248.28	1259.67	1271.16	1282.78	1294.51	1306.38	1318.39	1330.55	1342.85	1355.32	1367.95	1380.76	1393.74	1406.92	1420.29	1433.86	1447.65	1461.65	1475.88		0.0238681	1291.04	1301.19	1311.48	1321.9	1332.47	1343.18	1354.04	1365.06	1376.24	1387.58	1399.08	1410.77	1422.63	1434.68	1446.92	1459.35	1471.99	1484.85	1497.91	1511.21	1524.73
	0.026013	1226.42	1237.6	1248.89	1260.27	1271.77	1283.38	1295.12	1306.99	1319	1331.15	1343.46	1355.92	1368.56	1381.36	1394.35	1407.52	1420.89	1434.46	1448.25	1462.25	1476.48		0.0238989	1291.65	1301.8	1312.09	1322.51	1333.08	1343.79	1354.65	1365.67	1376.84	1388.18	1399.69	1411.37	1423.23	1435.28	1447.52	1459.96	1472.6	1485.45	1498.52	1511.81	1525.34
	0.026048	1227.03	1238.21	1249.49	1260.88	1272.37	1283.99	1295.73	1307.6	1319.6	1331.76	1344.06	1356.53	1369.16	1381.96	1394.95	1408.12	1421.49	1435.07	1448.85	1462.85	1477.08		0.0239297	1292.25	1302.41	1312.69	1323.12	1333.68	1344.39	1355.26	1366.27	1377.45	1388.79	1400.29	1411.98	1423.84	1435.88	1448.12	1460.56	1473.2	1486.05	1499.12	1512.41	1525.94
	0.026083	1227.63	1238.82	1250.1	1261.49	1272.98	1284.59	1296.33	1308.2	1320.21	1332.36	1344.67	1357.13	1369.76	1382.57	1395.55	1408.73	1422.1	1435.67	1449.45	1463.46	1477.68		0.0239605	1292.86	1303.01	1313.3	1323.72	1334.29	1345	1355.86	1366.88	1378.05	1389.39	1400.9	1412.58	1424.44	1436.49	1448.73	1461.16	1473.8	1486.65	1499.72	1513.01	1526.54
	0.026118	1228.24	1239.43	1250.71	1262.09	1273.59	1285.2	1296.94	1308.81	1320.81	1332.97	1345.27	1357.74	1370.37	1383.17	1396.16	1409.33	1422.7	1436.27	1450.06	1464.06	1478.29		0.0239913	1293.47	1303.62	1313.91	1324.33	1334.9	1345.61	1356.47	1367.48	1378.66	1390	1401.5	1413.18	1425.05	1437.09	1449.33	1461.77	1474.41	1487.26	1500.32	1513.62	1527.14
	0.026153	1228.85	1240.03	1251.32	1262.7	1274.19	1285.81	1297.54	1309.41	1321.42	1333.57	1345.88	1358.34	1370.97	1383.78	1396.76	1409.93	1423.3	1436.87	1450.66	1464.66	1478.89		0.0240221	1294.08	1304.23	1314.51	1324.94	1335.5	1346.21	1357.07	1368.09	1379.26	1390.6	1402.11	1413.79	1425.65	1437.7	1449.93	1462.37	1475.01	1487.86	1500.93	1514.22	1527.74
	0.026188	1229.46	1240.64	1251.92	1263.31	1274.8	1286.41	1298.15	1310.02	1322.02	1334.18	1346.48	1358.95	1371.58	1384.38	1397.37	1410.54	1423.91	1437.48	1451.26	1465.26	1479.49		0.0240529	1294.69	1304.84	1315.12	1325.54	1336.11	1346.82	1357.68	1368.7	1379.87	1391.21	1402.71	1414.39	1426.25	1438.3	1450.54	1462.97	1475.61	1488.46	1501.53	1514.82	1528.34
	0.026223	1230.06	1241.25	1252.53	1263.91	1275.41	1287.02	1298.76	1310.62	1322.63	1334.78	1347.09	1359.55	1372.18	1384.98	1397.97	1411.14	1424.51	1438.08	1451.86	1465.86	1480.09		0.0240837	1295.29	1305.44	1315.73	1326.15	1336.72	1347.43	1358.29	1369.3	1380.47	1391.81	1403.32	1415	1426.86	1438.9	1451.14	1463.58	1476.21	1489.06	1502.13	1515.42	1528.95
	0.026258	1230.67	1241.86	1253.14	1264.52	1276.01	1287.63	1299.36	1311.23	1323.24	1335.39	1347.69	1360.16	1372.78	1385.59	1398.57	1411.74	1425.11	1438.68	1452.46	1466.46	1480.69		0.0241145	1295.9	1306.05	1316.34	1326.76	1337.32	1348.03	1358.89	1369.91	1381.08	1392.42	1403.92	1415.6	1427.46	1439.51	1451.74	1464.18	1476.82	1489.67	1502.73	1516.02	1529.55
	0.026293	1231.28	1242.46	1253.74	1265.13	1276.62	1288.23	1299.97	1311.84	1323.84	1335.99	1348.3	1360.76	1373.39	1386.19	1399.18	1412.35	1425.71	1439.29	1453.07	1467.07	1481.29		0.0241453	1296.51	1306.66	1316.94	1327.37	1337.93	1348.64	1359.5	1370.51	1381.69	1393.02	1404.53	1416.21	1428.07	1440.11	1452.35	1464.78	1477.42	1490.27	1503.34	1516.63	1530.15
	0.026328	1231.89	1243.07	1254.35	1265.73	1277.23	1288.84	1300.57	1312.44	1324.45	1336.6	1348.9	1361.36	1373.99	1386.8	1399.78	1412.95	1426.32	1439.89	1453.67	1467.67	1481.9		0.0241761	1297.12	1307.27	1317.55	1327.97	1338.54	1349.25	1360.1	1371.12	1382.29	1393.63	1405.13	1416.81	1428.67	1440.72	1452.95	1465.39	1478.02	1490.87	1503.94	1517.23	1530.75
	0.0263631	1232.5	1243.68	1254.96	1266.34	1277.83	1289.44	1301.18	1313.05	1325.05	1337.2	1349.51	1361.97	1374.6	1387.4	1400.38	1413.55	1426.92	1440.49	1454.27	1468.27	1482.5		0.0242069	1297.72	1307.87	1318.16	1328.58	1339.14	1349.85	1360.71	1371.72	1382.9	1394.23	1405.74	1417.42	1429.27	1441.32	1453.56	1465.99	1478.63	1491.47	1504.54	1517.83	1531.35
	0.0263981	1233.1	1244.29	1255.57	1266.95	1278.44	1290.05	1301.79	1313.65	1325.66	1337.81	1350.11	1362.57	1375.2	1388	1400.99	1414.16	1427.52	1441.09	1454.87	1468.87	1483.1		0.0242377	1298.33	1308.48	1318.76	1329.19	1339.75	1350.46	1361.32	1372.33	1383.5	1394.84	1406.34	1418.02	1429.88	1441.92	1454.16	1466.59	1479.23	1492.08	1505.14	1518.43	1531.95
	0.0264331	1233.71	1244.89	1256.17	1267.55	1279.05	1290.66	1302.39	1314.26	1326.26	1338.41	1350.72	1363.18	1375.81	1388.61	1401.59	1414.76	1428.13	1441.7	1455.48	1469.47	1483.7		0.0242685	1298.94	1309.09	1319.37	1329.79	1340.36	1351.06	1361.92	1372.94	1384.11	1395.44	1406.95	1418.63	1430.48	1442.53	1454.76	1467.2	1479.83	1492.68	1505.74	1519.03	1532.56
	0.0264681	1234.32	1245.5	1256.78	1268.16	1279.65	1291.26	1303	1314.86	1326.87	1339.02	1351.32	1363.78	1376.41	1389.21	1402.19	1415.36	1428.73	1442.3	1456.08	1470.08	1484.3		0.0242993	1299.55	1309.7	1319.98	1330.4	1340.96	1351.67	1362.53	1373.54	1384.71	1396.05	1407.55	1419.23	1431.09	1443.13	1455.37	1467.8	1480.44	1493.28	1506.35	1519.64	1533.16
	0.0265031	1234.93	1246.11	1257.39	1268.77	1280.26	1291.87	1303.6	1315.47	1327.47	1339.62	1351.93	1364.39	1377.01	1389.82	1402.8	1415.97	1429.33	1442.9	1456.68	1470.68	1484.9		0.0243301	1300.16	1310.3	1320.59	1331.01	1341.57	1352.28	1363.13	1374.15	1385.32	1396.65	1408.16	1419.83	1431.69	1443.74	1455.97	1468.4	1481.04	1493.88	1506.95	1520.24	1533.76
	0.0265381	1235.53	1246.72	1257.99	1269.38	1280.87	1292.48	1304.21	1316.08	1328.08	1340.23	1352.53	1364.99	1377.62	1390.42	1403.4	1416.57	1429.94	1443.5	1457.28	1471.28	1485.51		0.0243609	1300.76	1310.91	1321.19	1331.61	1342.18	1352.88	1363.74	1374.75	1385.92	1397.26	1408.76	1420.44	1432.3	1444.34	1456.57	1469.01	1481.64	1494.49	1507.55	1520.84	1534.36
	0.0265731	1236.14	1247.32	1258.6	1269.98	1281.47	1293.08	1304.82	1316.68	1328.68	1340.83	1353.13	1365.6	1378.22	1391.02	1404	1417.17	1430.54	1444.11	1457.89	1471.88	1486.11		0.0243917	1301.37	1311.52	1321.8	1332.22	1342.78	1353.49	1364.35	1375.36	1386.53	1397.86	1409.37	1421.04	1432.9	1444.94	1457.18	1469.61	1482.24	1495.09	1508.15	1521.44	1534.96
	0.0266081	1236.75	1247.93	1259.21	1270.59	1282.08	1293.69	1305.42	1317.29	1329.29	1341.44	1353.74	1366.2	1378.83	1391.63	1404.61	1417.78	1431.14	1444.71	1458.49	1472.48	1486.71		0.0244225	1301.98	1312.13	1322.41	1332.83	1343.39	1354.1	1364.95	1375.96	1387.13	1398.47	1409.97	1421.65	1433.5	1445.55	1457.78	1470.21	1482.85	1495.69	1508.76	1522.04	1535.56
	0.0266431	1237.36	1248.54	1259.82	1271.2	1282.69	1294.29	1306.03	1317.89	1329.9	1342.04	1354.34	1366.8	1379.43	1392.23	1405.21	1418.38	1431.74	1445.31	1459.09	1473.09	1487.31		0.0244533	1302.59	1312.73	1323.01	1333.43	1344	1354.7	1365.56	1376.57	1387.74	1399.07	1410.58	1422.25	1434.11	1446.15	1458.38	1470.81	1483.45	1496.3	1509.36	1522.65	1536.17
	0.0266782	1237.96	1249.15	1260.42	1271.8	1283.29	1294.9	1306.63	1318.5	1330.5	1342.65	1354.95	1367.41	1380.04	1392.84	1405.82	1418.98	1432.35	1445.91	1459.69	1473.69	1487.91		0.0244841	1303.19	1313.34	1323.62	1334.04	1344.6	1355.31	1366.16	1377.18	1388.34	1399.68	1411.18	1422.86	1434.71	1446.75	1458.99	1471.42	1484.05	1496.9	1509.96	1523.25	1536.77
	0.0267132	1238.57	1249.75	1261.03	1272.41	1283.9	1295.51	1307.24	1319.1	1331.11	1343.25	1355.55	1368.01	1380.64	1393.44	1406.42	1419.59	1432.95	1446.52	1460.29	1474.29	1488.51		0.0245149	1303.8	1313.95	1324.23	1334.65	1345.21	1355.91	1366.77	1377.78	1388.95	1400.28	1411.79	1423.46	1435.32	1447.36	1459.59	1472.02	1484.66	1497.5	1510.56	1523.85	1537.37
	0.0267482	1239.18	1250.36	1261.64	1273.02	1284.51	1296.11	1307.85	1319.71	1331.71	1343.86	1356.16	1368.62	1381.24	1394.04	1407.02	1420.19	1433.55	1447.12	1460.9	1474.89	1489.12		0.0245457	1304.41	1314.55	1324.84	1335.25	1345.81	1356.52	1367.38	1378.39	1389.56	1400.89	1412.39	1424.07	1435.92	1447.96	1460.19	1472.62	1485.26	1498.1	1511.17	1524.45	1537.97
	0.0267832	1239.79	1250.97	1262.24	1273.62	1285.11	1296.72	1308.45	1320.32	1332.32	1344.46	1356.76	1369.22	1381.85	1394.65	1407.63	1420.79	1434.16	1447.72	1461.5	1475.49	1489.72		0.0245765	1305.02	1315.16	1325.44	1335.86	1346.42	1357.13	1367.98	1378.99	1390.16	1401.49	1412.99	1424.67	1436.53	1448.57	1460.8	1473.23	1485.86	1498.71	1511.77	1525.05	1538.57
	0.0268182	1240.4	1251.58	1262.85	1274.23	1285.72	1297.33	1309.06	1320.92	1332.92	1345.07	1357.37	1369.83	1382.45	1395.25	1408.23	1421.4	1434.76	1448.32	1462.1	1476.1	1490.32		0.0246073	1305.62	1315.77	1326.05	1336.47	1347.03	1357.73	1368.59	1379.6	1390.77	1402.1	1413.6	1425.27	1437.13	1449.17	1461.4	1473.83	1486.46	1499.31	1512.37	1525.66	1539.17
	0.0268532	1241	1252.18	1263.46	1274.84	1286.33	1297.93	1309.66	1321.53	1333.53	1345.67	1357.97	1370.43	1383.06	1395.85	1408.83	1422	1435.36	1448.93	1462.7	1476.7	1490.92		0.0246381	1306.23	1316.38	1326.66	1337.07	1347.63	1358.34	1369.19	1380.2	1391.37	1402.7	1414.2	1425.88	1437.73	1449.77	1462.01	1474.43	1487.07	1499.91	1512.97	1526.26	1539.77
	0.0268882	1241.61	1252.79	1264.07	1275.44	1286.93	1298.54	1310.27	1322.13	1334.13	1346.28	1358.58	1371.04	1383.66	1396.46	1409.44	1422.6	1435.97	1449.53	1463.31	1477.3	1491.52		0.0246689	1306.84	1316.98	1327.26	1337.68	1348.24	1358.95	1369.8	1380.81	1391.98	1403.31	1414.81	1426.48	1438.34	1450.38	1462.61	1475.04	1487.67	1500.51	1513.57	1526.86	1540.38
	0.0269232	1242.22	1253.4	1264.67	1276.05	1287.54	1299.15	1310.88	1322.74	1334.74	1346.88	1359.18	1371.64	1384.26	1397.06	1410.04	1423.21	1436.57	1450.13	1463.91	1477.9	1492.12		0.0246997	1307.45	1317.59	1327.87	1338.29	1348.85	1359.55	1370.41	1381.42	1392.58	1403.91	1415.41	1427.09	1438.94	1450.98	1463.21	1475.64	1488.27	1501.12	1514.18	1527.46	1540.98
	0.0269582	1242.83	1254.01	1265.28	1276.66	1288.15	1299.75	1311.48	1323.34	1335.34	1347.49	1359.79	1372.25	1384.87	1397.67	1410.64	1423.81	1437.17	1450.74	1464.51	1478.5	1492.73		0.0247305	1308.06	1318.2	1328.48	1338.9	1349.45	1360.16	1371.01	1382.02	1393.19	1404.52	1416.02	1427.69	1439.55	1451.59	1463.82	1476.24	1488.88	1501.72	1514.78	1528.06	1541.58
	0.0269933	1243.43	1254.61	1265.89	1277.26	1288.75	1300.36	1312.09	1323.95	1335.95	1348.09	1360.39	1372.85	1385.47	1398.27	1411.25	1424.41	1437.77	1451.34	1465.11	1479.11	1493.33		0.0247613	1308.66	1318.81	1329.09	1339.5	1350.06	1360.76	1371.62	1382.63	1393.79	1405.12	1416.62	1428.3	1440.15	1452.19	1464.42	1476.85	1489.48	1502.32	1515.38	1528.67	1542.18
	0.0270283	1244.04	1255.22	1266.49	1277.87	1289.36	1300.96	1312.69	1324.56	1336.55	1348.7	1361	1373.45	1386.08	1398.87	1411.85	1425.02	1438.38	1451.94	1465.71	1479.71	1493.93		0.0247921	1309.27	1319.41	1329.69	1340.11	1350.67	1361.37	1372.22	1383.23	1394.4	1405.73	1417.23	1428.9	1440.75	1452.79	1465.02	1477.45	1490.08	1502.92	1515.98	1529.27	1542.78
	0.0270633	1244.65	1255.83	1267.1	1278.48	1289.97	1301.57	1313.3	1325.16	1337.16	1349.31	1361.6	1374.06	1386.68	1399.48	1412.45	1425.62	1438.98	1452.54	1466.32	1480.31	1494.53		0.0248229	1309.88	1320.02	1330.3	1340.72	1351.27	1361.98	1372.83	1383.84	1395	1406.33	1417.83	1429.51	1441.36	1453.4	1465.63	1478.05	1490.69	1503.53	1516.59	1529.87	1543.38
	0.0270983	1245.26	1256.44	1267.71	1279.09	1290.57	1302.18	1313.91	1325.77	1337.77	1349.91	1362.21	1374.66	1387.29	1400.08	1413.06	1426.22	1439.58	1453.15	1466.92	1480.91	1495.13		0.0248537	1310.49	1320.63	1330.91	1341.32	1351.88	1362.58	1373.44	1384.44	1395.61	1406.94	1418.44	1430.11	1441.96	1454	1466.23	1478.66	1491.29	1504.13	1517.19	1530.47	1543.99
	0.0271333	1245.87	1257.04	1268.32	1279.69	1291.18	1302.78	1314.51	1326.37	1338.37	1350.52	1362.81	1375.27	1387.89	1400.69	1413.66	1426.83	1440.19	1453.75	1467.52	1481.51	1495.73		0.0248845	1311.09	1321.24	1331.51	1341.93	1352.49	1363.19	1374.04	1385.05	1396.22	1407.54	1419.04	1430.72	1442.57	1454.61	1466.83	1479.26	1491.89	1504.73	1517.79	1531.07	1544.59
	0.0271683	1246.47	1257.65	1268.92	1280.3	1291.79	1303.39	1315.12	1326.98	1338.98	1351.12	1363.42	1375.87	1388.49	1401.29	1414.27	1427.43	1440.79	1454.35	1468.12	1482.12	1496.34		0.0249153	1311.7	1321.84	1332.12	1342.54	1353.09	1363.8	1374.65	1385.66	1396.82	1408.15	1419.65	1431.32	1443.17	1455.21	1467.44	1479.86	1492.49	1505.33	1518.39	1531.68	1545.19
	0.0272033	1247.08	1258.26	1269.53	1280.91	1292.39	1304	1315.72	1327.58	1339.58	1351.73	1364.02	1376.48	1389.1	1401.89	1414.87	1428.03	1441.39	1454.95	1468.73	1482.72	1496.94		0.0249461	1312.31	1322.45	1332.73	1343.14	1353.7	1364.4	1375.25	1386.26	1397.43	1408.75	1420.25	1431.92	1443.78	1455.81	1468.04	1480.47	1493.1	1505.94	1519	1532.28	1545.79
	0.0272383	1247.69	1258.87	1270.14	1281.51	1293	1304.6	1316.33	1328.19	1340.19	1352.33	1364.63	1377.08	1389.7	1402.5	1415.47	1428.64	1441.99	1455.56	1469.33	1483.32	1497.54		0.0249769	1312.92	1323.06	1333.34	1343.75	1354.31	1365.01	1375.86	1386.87	1398.03	1409.36	1420.86	1432.53	1444.38	1456.42	1468.65	1481.07	1493.7	1506.54	1519.6	1532.88	1546.39
	0.0272733	1248.3	1259.47	1270.74	1282.12	1293.61	1305.21	1316.94	1328.8	1340.79	1352.94	1365.23	1377.69	1390.31	1403.1	1416.08	1429.24	1442.6	1456.16	1469.93	1483.92	1498.14		0.0250077	1313.53	1323.67	1333.94	1344.36	1354.91	1365.62	1376.47	1387.47	1398.64	1409.97	1421.46	1433.13	1444.98	1457.02	1469.25	1481.67	1494.3	1507.14	1520.2	1533.48	1546.99
	0.0273083	1248.9	1260.08	1271.35	1282.73	1294.21	1305.81	1317.54	1329.4	1341.4	1353.54	1365.84	1378.29	1390.91	1403.71	1416.68	1429.84	1443.2	1456.76	1470.53	1484.52	1498.74		0.0250385	1314.13	1324.27	1334.55	1344.96	1355.52	1366.22	1377.07	1388.08	1399.24	1410.57	1422.07	1433.74	1445.59	1457.62	1469.85	1482.28	1494.91	1507.75	1520.8	1534.08	1547.6
	0.0273434	1249.51	1260.69	1271.96	1283.33	1294.82	1306.42	1318.15	1330.01	1342	1354.15	1366.44	1378.9	1391.52	1404.31	1417.28	1430.45	1443.8	1457.36	1471.14	1485.13	1499.34		0.0250693	1314.74	1324.88	1335.16	1345.57	1356.13	1366.83	1377.68	1388.68	1399.85	1411.18	1422.67	1434.34	1446.19	1458.23	1470.46	1482.88	1495.51	1508.35	1521.4	1534.69	1548.2
	0.0273784	1250.12	1261.29	1272.57	1283.94	1295.42	1307.03	1318.75	1330.61	1342.61	1354.75	1367.05	1379.5	1392.12	1404.91	1417.89	1431.05	1444.41	1457.97	1471.74	1485.73	1499.94		0.0251001	1315.35	1325.49	1335.76	1346.18	1356.73	1367.43	1378.28	1389.29	1400.45	1411.78	1423.28	1434.95	1446.8	1458.83	1471.06	1483.48	1496.11	1508.95	1522.01	1535.29	1548.8
	0.0274134	1250.73	1261.9	1273.17	1284.55	1296.03	1307.63	1319.36	1331.22	1343.21	1355.36	1367.65	1380.1	1392.72	1405.52	1418.49	1431.65	1445.01	1458.57	1472.34	1486.33	1500.55		0.0251309	1315.96	1326.1	1336.37	1346.78	1357.34	1368.04	1378.89	1389.9	1401.06	1412.39	1423.88	1435.55	1447.4	1459.44	1471.66	1484.09	1496.71	1509.55	1522.61	1535.89	1549.4
	0.0274484	1251.33	1262.51	1273.78	1285.15	1296.64	1308.24	1319.97	1331.82	1343.82	1355.96	1368.26	1380.71	1393.33	1406.12	1419.09	1432.26	1445.61	1459.17	1472.94	1486.93	1501.15		0.0251616	1316.56	1326.7	1336.98	1347.39	1357.95	1368.65	1379.5	1390.5	1401.66	1412.99	1424.49	1436.16	1448.01	1460.04	1472.27	1484.69	1497.32	1510.16	1523.21	1536.49	1550
	0.0274834	1251.94	1263.12	1274.39	1285.76	1297.24	1308.85	1320.57	1332.43	1344.43	1356.57	1368.86	1381.31	1393.93	1406.72	1419.7	1432.86	1446.22	1459.77	1473.54	1487.53	1501.75		0.0251924	1317.17	1327.31	1337.59	1348	1358.55	1369.25	1380.1	1391.11	1402.27	1413.6	1425.09	1436.76	1448.61	1460.64	1472.87	1485.29	1497.92	1510.76	1523.81	1537.09	1550.6
	0.0275184	1252.55	1263.72	1274.99	1286.37	1297.85	1309.45	1321.18	1333.04	1345.03	1357.17	1369.47	1381.92	1394.54	1407.33	1420.3	1433.46	1446.82	1460.38	1474.15	1488.14	1502.35		0.0252232	1317.78	1327.92	1338.19	1348.61	1359.16	1369.86	1380.71	1391.71	1402.87	1414.2	1425.7	1437.37	1449.21	1461.25	1473.47	1485.9	1498.52	1511.36	1524.42	1537.69	1551.21
	0.0275534	1253.16	1264.33	1275.6	1286.97	1298.46	1310.06	1321.78	1333.64	1345.64	1357.78	1370.07	1382.52	1395.14	1407.93	1420.91	1434.07	1447.42	1460.98	1474.75	1488.74	1502.95		0.025254	1318.39	1328.53	1338.8	1349.21	1359.77	1370.47	1381.31	1392.32	1403.48	1414.81	1426.3	1437.97	1449.82	1461.85	1474.08	1486.5	1499.13	1511.96	1525.02	1538.3	1551.81
	0.0275884	1253.77	1264.94	1276.21	1287.58	1299.06	1310.66	1322.39	1334.25	1346.24	1358.38	1370.67	1383.13	1395.74	1408.54	1421.51	1434.67	1448.02	1461.58	1475.35	1489.34	1503.55		0.0252848	1318.99	1329.13	1339.41	1349.82	1360.37	1371.07	1381.92	1392.92	1404.09	1415.41	1426.91	1438.57	1450.42	1462.46	1474.68	1487.1	1499.73	1512.57	1525.62	1538.9	1552.41
	0.0276234	1254.37	1265.55	1276.82	1288.19	1299.67	1311.27	1323	1334.85	1346.85	1358.99	1371.28	1383.73	1396.35	1409.14	1422.11	1435.27	1448.63	1462.19	1475.95	1489.94	1504.16		0.0253156	1319.6	1329.74	1340.01	1350.43	1360.98	1371.68	1382.53	1393.53	1404.69	1416.02	1427.51	1439.18	1451.03	1463.06	1475.28	1487.71	1500.33	1513.17	1526.22	1539.5	1553.01
	0.0276585	1254.98	1266.15	1277.42	1288.8	1300.28	1311.88	1323.6	1335.46	1347.45	1359.59	1371.88	1384.34	1396.95	1409.74	1422.72	1435.88	1449.23	1462.79	1476.56	1490.54	1504.76		0.0253464	1320.21	1330.35	1340.62	1351.03	1361.59	1372.28	1383.13	1394.14	1405.3	1416.62	1428.12	1439.78	1451.63	1463.66	1475.89	1488.31	1500.94	1513.77	1526.82	1540.1	1553.61
	0.0276935	1255.59	1266.76	1278.03	1289.4	1300.88	1312.48	1324.21	1336.06	1348.06	1360.2	1372.49	1384.94	1397.56	1410.35	1423.32	1436.48	1449.83	1463.39	1477.16	1491.15	1505.36		0.0253772	1320.82	1330.96	1341.23	1351.64	1362.19	1372.89	1383.74	1394.74	1405.9	1417.23	1428.72	1440.39	1452.24	1464.27	1476.49	1488.91	1501.54	1514.37	1527.43	1540.7	1554.21
	0.0277285	1256.2	1267.37	1278.64	1290.01	1301.49	1313.09	1324.81	1336.67	1348.66	1360.8	1373.09	1385.54	1398.16	1410.95	1423.92	1437.08	1450.44	1463.99	1477.76	1491.75	1505.96		0.025408	1321.43	1331.56	1341.84	1352.25	1362.8	1373.5	1384.34	1395.35	1406.51	1417.83	1429.32	1440.99	1452.84	1464.87	1477.1	1489.52	1502.14	1514.98	1528.03	1541.31	1554.82
	0.0277635	1256.8	1267.98	1279.24	1290.62	1302.1	1313.7	1325.42	1337.28	1349.27	1361.41	1373.7	1386.15	1398.77	1411.56	1424.53	1437.69	1451.04	1464.6	1478.36	1492.35	1506.56		0.0254388	1322.03	1332.17	1342.44	1352.85	1363.41	1374.1	1384.95	1395.95	1407.11	1418.44	1429.93	1441.6	1453.44	1465.48	1477.7	1490.12	1502.74	1515.58	1528.63	1541.91	1555.42
	0.0277985	1257.41	1268.58	1279.85	1291.22	1302.7	1314.3	1326.03	1337.88	1349.87	1362.01	1374.3	1386.75	1399.37	1412.16	1425.13	1438.29	1451.64	1465.2	1478.97	1492.95	1507.16		0.0254696	1322.64	1332.78	1343.05	1353.46	1364.01	1374.71	1385.56	1396.56	1407.72	1419.04	1430.53	1442.2	1454.05	1466.08	1478.3	1490.72	1503.35	1516.18	1529.23	1542.51	1556.02
	0.0278335	1258.02	1269.19	1280.46	1291.83	1303.31	1314.91	1326.63	1338.49	1350.48	1362.62	1374.91	1387.36	1399.97	1412.76	1425.73	1438.89	1452.24	1465.8	1479.57	1493.55	1507.77		0.0255004	1323.25	1333.39	1343.66	1354.07	1364.62	1375.32	1386.16	1397.16	1408.32	1419.65	1431.14	1442.81	1454.65	1466.68	1478.91	1491.33	1503.95	1516.78	1529.84	1543.11	1556.62
	0.0278685	1258.63	1269.8	1281.07	1292.44	1303.92	1315.52	1327.24	1339.09	1351.08	1363.22	1375.51	1387.96	1400.58	1413.37	1426.34	1439.49	1452.85	1466.4	1480.17	1494.16	1508.37		0.0255312	1323.86	1333.99	1344.26	1354.67	1365.23	1375.92	1386.77	1397.77	1408.93	1420.25	1431.74	1443.41	1455.26	1467.29	1479.51	1491.93	1504.55	1517.39	1530.44	1543.71	1557.22
	0.0279035	1259.24	1270.41	1281.67	1293.04	1304.52	1316.12	1327.84	1339.7	1351.69	1363.83	1376.12	1388.57	1401.18	1413.97	1426.94	1440.1	1453.45	1467.01	1480.77	1494.76	1508.97		0.025562	1324.46	1334.6	1344.87	1355.28	1365.83	1376.53	1387.37	1398.38	1409.53	1420.86	1432.35	1444.01	1455.86	1467.89	1480.11	1492.53	1505.16	1517.99	1531.04	1544.32	1557.82
	0.0279385	1259.84	1271.01	1282.28	1293.65	1305.13	1316.73	1328.45	1340.3	1352.3	1364.43	1376.72	1389.17	1401.79	1414.58	1427.54	1440.7	1454.05	1467.61	1481.37	1495.36	1509.57		0.0255928	1325.07	1335.21	1345.48	1355.89	1366.44	1377.13	1387.98	1398.98	1410.14	1421.46	1432.95	1444.62	1456.46	1468.49	1480.72	1493.14	1505.76	1518.59	1531.64	1544.92	1558.43
	0.0279736	1260.45	1271.62	1282.89	1294.26	1305.74	1317.33	1329.06	1340.91	1352.9	1365.04	1377.33	1389.78	1402.39	1415.18	1428.15	1441.3	1454.66	1468.21	1481.98	1495.96	1510.17		0.0256236	1325.68	1335.82	1346.09	1356.49	1367.05	1377.74	1388.59	1399.59	1410.75	1422.07	1433.56	1445.22	1457.07	1469.1	1481.32	1493.74	1506.36	1519.2	1532.25	1545.52	1559.03
	0.0280086	1261.06	1272.23	1283.49	1294.86	1306.34	1317.94	1329.66	1341.52	1353.51	1365.64	1377.93	1390.38	1403	1415.78	1428.75	1441.91	1455.26	1468.81	1482.58	1496.56	1510.77		0.0256544	1326.29	1336.42	1346.69	1357.1	1367.65	1378.35	1389.19	1400.19	1411.35	1422.67	1434.16	1445.83	1457.67	1469.7	1481.92	1494.34	1506.97	1519.8	1532.85	1546.12	1559.63
	0.0280436	1261.67	1272.84	1284.1	1295.47	1306.95	1318.55	1330.27	1342.12	1354.11	1366.25	1378.54	1390.99	1403.6	1416.39	1429.36	1442.51	1455.86	1469.42	1483.18	1497.17	1511.38		0.0256852	1326.9	1337.03	1347.3	1357.71	1368.26	1378.95	1389.8	1400.8	1411.96	1423.28	1434.77	1446.43	1458.28	1470.31	1482.53	1494.95	1507.57	1520.4	1533.45	1546.72	1560.23
	0.0280786	1262.27	1273.44	1284.71	1296.08	1307.56	1319.15	1330.87	1342.73	1354.72	1366.85	1379.14	1391.59	1404.2	1416.99	1429.96	1443.11	1456.47	1470.02	1483.78	1497.77	1511.98		0.025716	1327.5	1337.64	1347.91	1358.32	1368.86	1379.56	1390.4	1401.4	1412.56	1423.88	1435.37	1447.04	1458.88	1470.91	1483.13	1495.55	1508.17	1521	1534.05	1547.33	1560.83
	0.0281136	1262.88	1274.05	1285.32	1296.68	1308.16	1319.76	1331.48	1343.33	1355.32	1367.46	1379.75	1392.19	1404.81	1417.6	1430.56	1443.72	1457.07	1470.62	1484.39	1498.37	1512.58		0.0257468	1328.11	1338.25	1348.51	1358.92	1369.47	1380.17	1391.01	1402.01	1413.17	1424.49	1435.98	1447.64	1459.49	1471.51	1483.73	1496.15	1508.77	1521.61	1534.65	1547.93	1561.43
	0.0281486	1263.49	1274.66	1285.92	1297.29	1308.77	1320.37	1332.09	1343.94	1355.93	1368.06	1380.35	1392.8	1405.41	1418.2	1431.17	1444.32	1457.67	1471.22	1484.99	1498.97	1513.18		0.0257776	1328.72	1338.85	1349.12	1359.53	1370.08	1380.77	1391.62	1402.62	1413.77	1425.09	1436.58	1448.25	1460.09	1472.12	1484.34	1496.76	1509.38	1522.21	1535.26	1548.53	1562.04
	0.0281836	1264.1	1275.27	1286.53	1297.9	1309.38	1320.97	1332.69	1344.54	1356.53	1368.67	1380.96	1393.4	1406.02	1418.8	1431.77	1444.92	1458.27	1471.83	1485.59	1499.57	1513.78		0.0258084	1329.33	1339.46	1349.73	1360.14	1370.68	1381.38	1392.22	1403.22	1414.38	1425.7	1437.19	1448.85	1460.69	1472.72	1484.94	1497.36	1509.98	1522.81	1535.86	1549.13	1562.64
	0.0282186	1264.7	1275.87	1287.14	1298.51	1309.98	1321.58	1333.3	1345.15	1357.14	1369.27	1381.56	1394.01	1406.62	1419.41	1432.37	1445.53	1458.88	1472.43	1486.19	1500.18	1514.38		0.0258392	1329.93	1340.07	1350.34	1360.74	1371.29	1381.99	1392.83	1403.83	1414.98	1426.3	1437.79	1449.46	1461.3	1473.33	1485.55	1497.96	1510.58	1523.41	1536.46	1549.73	1563.24
	0.0282536	1265.31	1276.48	1287.74	1299.11	1310.59	1322.18	1333.9	1345.76	1357.74	1369.88	1382.17	1394.61	1407.22	1420.01	1432.98	1446.13	1459.48	1473.03	1486.8	1500.78	1514.99		0.02587	1330.54	1340.67	1350.94	1361.35	1371.9	1382.59	1393.43	1404.43	1415.59	1426.91	1438.4	1450.06	1461.9	1473.93	1486.15	1498.57	1511.19	1524.02	1537.06	1550.34	1563.84
	0.0282886	1265.92	1277.09	1288.35	1299.72	1311.2	1322.79	1334.51	1346.36	1358.35	1370.48	1382.77	1395.22	1407.83	1420.61	1433.58	1446.73	1460.08	1473.64	1487.4	1501.38	1515.59		0.0259008	1331.15	1341.28	1351.55	1361.96	1372.5	1383.2	1394.04	1405.04	1416.19	1427.51	1439	1450.66	1462.51	1474.53	1486.75	1499.17	1511.79	1524.62	1537.67	1550.94	1564.44
	0.0283237	1266.53	1277.7	1288.96	1300.33	1311.8	1323.4	1335.12	1346.97	1358.96	1371.09	1383.38	1395.82	1408.43	1421.22	1434.18	1447.34	1460.69	1474.24	1488	1501.98	1516.19		0.0259316	1331.76	1341.89	1352.16	1362.56	1373.11	1383.8	1394.65	1405.64	1416.8	1428.12	1439.61	1451.27	1463.11	1475.14	1487.36	1499.77	1512.39	1525.22	1538.27	1551.54	1565.04
	0.0283587	1267.14	1278.3	1289.57	1300.93	1312.41	1324	1335.72	1347.57	1359.56	1371.69	1383.98	1396.43	1409.04	1421.82	1434.79	1447.94	1461.29	1474.84	1488.6	1502.58	1516.79		0.0259624	1332.36	1342.5	1352.76	1363.17	1373.72	1384.41	1395.25	1406.25	1417.4	1428.72	1440.21	1451.87	1463.72	1475.74	1487.96	1500.38	1512.99	1525.82	1538.87	1552.14	1565.64
	0.0283937	1267.74	1278.91	1290.17	1301.54	1313.02	1324.61	1336.33	1348.18	1360.17	1372.3	1384.59	1397.03	1409.64	1422.43	1435.39	1448.54	1461.89	1475.44	1489.2	1503.18	1517.39		0.0259932	1332.97	1343.1	1353.37	1363.78	1374.32	1385.02	1395.86	1406.86	1418.01	1429.33	1440.82	1452.48	1464.32	1476.35	1488.56	1500.98	1513.6	1526.43	1539.47	1552.74	1566.25
	0.0284287	1268.35	1279.52	1290.78	1302.15	1313.62	1325.22	1336.93	1348.78	1360.77	1372.9	1385.19	1397.64	1410.25	1423.03	1435.99	1449.15	1462.5	1476.05	1489.81	1503.79	1517.99		0.026024	1333.58	1343.71	1353.98	1364.38	1374.93	1385.62	1396.46	1407.46	1418.62	1429.93	1441.42	1453.08	1464.92	1476.95	1489.17	1501.58	1514.2	1527.03	1540.08	1553.35	1566.85
	0.0284637	1268.96	1280.13	1291.39	1302.75	1314.23	1325.82	1337.54	1349.39	1361.38	1373.51	1385.8	1398.24	1410.85	1423.63	1436.6	1449.75	1463.1	1476.65	1490.41	1504.39	1518.6		0.0260548	1334.19	1344.32	1354.59	1364.99	1375.54	1386.23	1397.07	1408.07	1419.22	1430.54	1442.03	1453.69	1465.53	1477.55	1489.77	1502.19	1514.8	1527.63	1540.68	1553.95	1567.45
	0.0284987	1269.57	1280.73	1291.99	1303.36	1314.84	1326.43	1338.15	1350	1361.98	1374.12	1386.4	1398.84	1411.45	1424.24	1437.2	1450.35	1463.7	1477.25	1491.01	1504.99	1519.2		0.0260856	1334.8	1344.93	1355.19	1365.6	1376.14	1386.84	1397.68	1408.67	1419.83	1431.14	1442.63	1454.29	1466.13	1478.16	1490.37	1502.79	1515.41	1528.23	1541.28	1554.55	1568.05
	0.0285337	1270.17	1281.34	1292.6	1303.97	1315.44	1327.03	1338.75	1350.6	1362.59	1374.72	1387	1399.45	1412.06	1424.84	1437.81	1450.96	1464.3	1477.85	1491.61	1505.59	1519.8		0.0261164	1335.4	1345.53	1355.8	1366.2	1376.75	1387.44	1398.28	1409.28	1420.43	1431.75	1443.24	1454.9	1466.74	1478.76	1490.98	1503.39	1516.01	1528.84	1541.88	1555.15	1568.65
	0.0285687	1270.78	1281.95	1293.21	1304.57	1316.05	1327.64	1339.36	1351.21	1363.19	1375.33	1387.61	1400.05	1412.66	1425.45	1438.41	1451.56	1464.91	1478.46	1492.22	1506.19	1520.4		0.0261472	1336.01	1346.14	1356.41	1366.81	1377.36	1388.05	1398.89	1409.88	1421.04	1432.35	1443.84	1455.5	1467.34	1479.37	1491.58	1503.99	1516.61	1529.44	1542.48	1555.75	1569.25
	0.0286037	1271.39	1282.56	1293.82	1305.18	1316.66	1328.25	1339.96	1351.81	1363.8	1375.93	1388.21	1400.66	1413.27	1426.05	1439.01	1452.16	1465.51	1479.06	1492.82	1506.8	1521		0.026178	1336.62	1346.75	1357.01	1367.42	1377.96	1388.65	1399.49	1410.49	1421.64	1432.96	1444.45	1456.11	1467.94	1479.97	1492.19	1504.6	1517.22	1530.04	1543.09	1556.36	1569.86
	0.0286388	1272	1283.16	1294.42	1305.79	1317.26	1328.85	1340.57	1352.42	1364.4	1376.54	1388.82	1401.26	1413.87	1426.65	1439.62	1452.77	1466.11	1479.66	1493.42	1507.4	1521.6		0.0262088	1337.23	1347.36	1357.62	1368.03	1378.57	1389.26	1400.1	1411.1	1422.25	1433.56	1445.05	1456.71	1468.55	1480.57	1492.79	1505.2	1517.82	1530.65	1543.69	1556.96	1570.46
	0.0286738	1272.61	1283.77	1295.03	1306.39	1317.87	1329.46	1341.18	1353.02	1365.01	1377.14	1389.42	1401.87	1414.48	1427.26	1440.22	1453.37	1466.72	1480.26	1494.02	1508	1522.21		0.0262396	1337.83	1347.96	1358.23	1368.63	1379.18	1389.87	1400.71	1411.7	1422.85	1434.17	1445.65	1457.31	1469.15	1481.18	1493.39	1505.8	1518.42	1531.25	1544.29	1557.56	1571.06
	0.0287088	1273.21	1284.38	1295.64	1307	1318.47	1330.07	1341.78	1353.63	1365.61	1377.75	1390.03	1402.47	1415.08	1427.86	1440.82	1453.97	1467.32	1480.87	1494.63	1508.6	1522.81		0.0262704	1338.44	1348.57	1358.84	1369.24	1379.78	1390.47	1401.31	1412.31	1423.46	1434.77	1446.26	1457.92	1469.76	1481.78	1494	1506.41	1519.02	1531.85	1544.89	1558.16	1571.66
	0.0287438	1273.82	1284.98	1296.24	1307.61	1319.08	1330.67	1342.39	1354.24	1366.22	1378.35	1390.63	1403.08	1415.68	1428.47	1441.43	1454.58	1467.92	1481.47	1495.23	1509.2	1523.41		0.0263012	1339.05	1349.18	1359.44	1369.85	1380.39	1391.08	1401.92	1412.91	1424.06	1435.38	1446.86	1458.52	1470.36	1482.38	1494.6	1507.01	1519.63	1532.45	1545.5	1558.76	1572.26
	0.0287788	1274.43	1285.59	1296.85	1308.21	1319.69	1331.28	1342.99	1354.84	1366.83	1378.96	1391.24	1403.68	1416.29	1429.07	1442.03	1455.18	1468.52	1482.07	1495.83	1509.81	1524.01		0.026332	1339.66	1349.79	1360.05	1370.45	1381	1391.69	1402.52	1413.52	1424.67	1435.99	1447.47	1459.13	1470.97	1482.99	1495.2	1507.61	1520.23	1533.06	1546.1	1559.37	1572.86
	0.0288138	1275.04	1286.2	1297.46	1308.82	1320.29	1331.89	1343.6	1355.45	1367.43	1379.56	1391.84	1404.28	1416.89	1429.67	1442.63	1455.78	1469.13	1482.67	1496.43	1510.41	1524.61		0.0263628	1340.26	1350.39	1360.66	1371.06	1381.6	1392.29	1403.13	1414.12	1425.28	1436.59	1448.07	1459.73	1471.57	1483.59	1495.81	1508.22	1520.83	1533.66	1546.7	1559.97	1573.47
	0.0288488	1275.64	1286.81	1298.07	1309.43	1320.9	1332.49	1344.21	1356.05	1368.04	1380.17	1392.45	1404.89	1417.5	1430.28	1443.24	1456.39	1469.73	1483.28	1497.03	1511.01	1525.21		0.0263936	1340.87	1351	1361.26	1371.67	1382.21	1392.9	1403.74	1414.73	1425.88	1437.2	1448.68	1460.34	1472.17	1484.2	1496.41	1508.82	1521.44	1534.26	1547.3	1560.57	1574.07
	0.0288838	1276.25	1287.41	1298.67	1310.04	1321.51	1333.1	1344.81	1356.66	1368.64	1380.77	1393.05	1405.49	1418.1	1430.88	1443.84	1456.99	1470.33	1483.88	1497.64	1511.61	1525.81		0.0264244	1341.48	1351.61	1361.87	1372.27	1382.82	1393.5	1404.34	1415.34	1426.49	1437.8	1449.28	1460.94	1472.78	1484.8	1497.01	1509.42	1522.04	1534.86	1547.91	1561.17	1574.67
	0.0289188	1276.86	1288.02	1299.28	1310.64	1322.11	1333.7	1345.42	1357.26	1369.25	1381.38	1393.66	1406.1	1418.7	1431.48	1444.45	1457.59	1470.94	1484.48	1498.24	1512.21	1526.42		0.0264551	1342.09	1352.22	1362.48	1372.88	1383.42	1394.11	1404.95	1415.94	1427.09	1438.41	1449.89	1461.55	1473.38	1485.4	1497.62	1510.03	1522.64	1535.47	1548.51	1561.77	1575.27
	0.0289539	1277.47	1288.63	1299.89	1311.25	1322.72	1334.31	1346.02	1357.87	1369.85	1381.98	1394.26	1406.7	1419.31	1432.09	1445.05	1458.2	1471.54	1485.09	1498.84	1512.82	1527.02		0.0264859	1342.7	1352.82	1363.09	1373.49	1384.03	1394.72	1405.55	1416.55	1427.7	1439.01	1450.49	1462.15	1473.99	1486.01	1498.22	1510.63	1523.24	1536.07	1549.11	1562.38	1575.87
	0.0289889	1278.07	1289.24	1300.49	1311.86	1323.33	1334.92	1346.63	1358.47	1370.46	1382.59	1394.87	1407.31	1419.91	1432.69	1445.65	1458.8	1472.14	1485.69	1499.44	1513.42	1527.62		0.0265167	1343.3	1353.43	1363.69	1374.09	1384.64	1395.32	1406.16	1417.15	1428.3	1439.62	1451.1	1462.75	1474.59	1486.61	1498.82	1511.23	1523.85	1536.67	1549.71	1562.98	1576.47
	0.0290239	1278.68	1289.84	1301.1	1312.46	1323.93	1335.52	1347.24	1359.08	1371.06	1383.19	1395.47	1407.91	1420.52	1433.3	1446.26	1459.4	1472.75	1486.29	1500.05	1514.02	1528.22		0.0265475	1343.91	1354.04	1364.3	1374.7	1385.24	1395.93	1406.77	1417.76	1428.91	1440.22	1451.7	1463.36	1475.2	1487.22	1499.43	1511.84	1524.45	1537.27	1550.31	1563.58	1577.08
	0.0290589	1279.29	1290.45	1301.71	1313.07	1324.54	1336.13	1347.84	1359.69	1371.67	1383.8	1396.08	1408.52	1421.12	1433.9	1446.86	1460.01	1473.35	1486.89	1500.65	1514.62	1528.82		0.0265783	1344.52	1354.65	1364.91	1375.31	1385.85	1396.54	1407.37	1418.36	1429.51	1440.83	1452.31	1463.96	1475.8	1487.82	1500.03	1512.44	1525.05	1537.88	1550.92	1564.18	1577.68
	0.0290939	1279.9	1291.06	1302.32	1313.68	1325.15	1336.74	1348.45	1360.29	1372.27	1384.4	1396.68	1409.12	1421.73	1434.5	1447.46	1460.61	1473.95	1487.5	1501.25	1515.22	1529.42		0.0266091	1345.13	1355.25	1365.51	1375.91	1386.46	1397.14	1407.98	1418.97	1430.12	1441.43	1452.91	1464.57	1476.4	1488.42	1500.64	1513.04	1525.66	1538.48	1551.52	1564.78	1578.28
	0.0291289	1280.51	1291.67	1302.92	1314.28	1325.75	1337.34	1349.05	1360.9	1372.88	1385.01	1397.29	1409.73	1422.33	1435.11	1448.07	1461.21	1474.55	1488.1	1501.85	1515.83	1530.03		0.0266399	1345.73	1355.86	1366.12	1376.52	1387.06	1397.75	1408.58	1419.57	1430.72	1442.04	1453.52	1465.17	1477.01	1489.03	1501.24	1513.65	1526.26	1539.08	1552.12	1565.39	1578.88
	0.0291639	1281.11	1292.27	1303.53	1314.89	1326.36	1337.95	1349.66	1361.5	1373.49	1385.61	1397.89	1410.33	1422.93	1435.71	1448.67	1461.82	1475.16	1488.7	1502.46	1516.43	1530.63		0.0266707	1346.34	1356.47	1366.73	1377.13	1387.67	1398.36	1409.19	1420.18	1431.33	1442.64	1454.12	1465.78	1477.61	1489.63	1501.84	1514.25	1526.86	1539.68	1552.72	1565.99	1579.48
	0.0291989	1281.72	1292.88	1304.14	1315.5	1326.97	1338.55	1350.27	1362.11	1374.09	1386.22	1398.5	1410.93	1423.54	1436.32	1449.27	1462.42	1475.76	1489.3	1503.06	1517.03	1531.23		0.0267015	1346.95	1357.08	1367.34	1377.74	1388.28	1398.96	1409.8	1420.79	1431.93	1443.25	1454.73	1466.38	1478.22	1490.24	1502.45	1514.85	1527.47	1540.29	1553.33	1566.59	1580.08
	0.0292339	1282.33	1293.49	1304.75	1316.1	1327.57	1339.16	1350.87	1362.71	1374.7	1386.82	1399.1	1411.54	1424.14	1436.92	1449.88	1463.02	1476.36	1489.91	1503.66	1517.63	1531.83		0.0267323	1347.56	1357.68	1367.94	1378.34	1388.88	1399.57	1410.4	1421.39	1432.54	1443.85	1455.33	1466.99	1478.82	1490.84	1503.05	1515.46	1528.07	1540.89	1553.93	1567.19	1580.69
	0.0292689	1282.94	1294.1	1305.35	1316.71	1328.18	1339.77	1351.48	1363.32	1375.3	1387.43	1399.71	1412.14	1424.75	1437.52	1450.48	1463.63	1476.97	1490.51	1504.26	1518.23	1532.43		0.0267631	1348.17	1358.29	1368.55	1378.95	1389.49	1400.17	1411.01	1422	1433.15	1444.46	1455.94	1467.59	1479.42	1491.44	1503.65	1516.06	1528.67	1541.49	1554.53	1567.79	1581.29
	0.029304	1283.54	1294.7	1305.96	1317.32	1328.79	1340.37	1352.08	1363.93	1375.91	1388.03	1400.31	1412.75	1425.35	1438.13	1451.08	1464.23	1477.57	1491.11	1504.86	1518.84	1533.03		0.0267939	1348.77	1358.9	1369.16	1379.56	1390.1	1400.78	1411.61	1422.6	1433.75	1445.06	1456.54	1468.2	1480.03	1492.05	1504.26	1516.66	1529.27	1542.1	1555.13	1568.4	1581.89
	0.029339	1284.15	1295.31	1306.57	1317.92	1329.39	1340.98	1352.69	1364.53	1376.51	1388.64	1400.92	1413.35	1425.96	1438.73	1451.69	1464.83	1478.17	1491.71	1505.47	1519.44	1533.64		0.0268247	1349.38	1359.51	1369.76	1380.16	1390.7	1401.39	1412.22	1423.21	1434.36	1445.67	1457.15	1468.8	1480.63	1492.65	1504.86	1517.27	1529.88	1542.7	1555.74	1569	1582.49
	0.029374	1284.76	1295.92	1307.17	1318.53	1330	1341.59	1353.3	1365.14	1377.12	1389.24	1401.52	1413.96	1426.56	1439.34	1452.29	1465.44	1478.77	1492.32	1506.07	1520.04	1534.24		0.0268555	1349.99	1360.11	1370.37	1380.77	1391.31	1401.99	1412.83	1423.81	1434.96	1446.27	1457.75	1469.4	1481.24	1493.25	1505.46	1517.87	1530.48	1543.3	1556.34	1569.6	1583.09
	0.029409	1285.37	1296.53	1307.78	1319.14	1330.61	1342.19	1353.9	1365.74	1377.72	1389.85	1402.13	1414.56	1427.16	1439.94	1452.9	1466.04	1479.38	1492.92	1506.67	1520.64	1534.84		0.0268863	1350.6	1360.72	1370.98	1381.38	1391.91	1402.6	1413.43	1424.42	1435.57	1446.88	1458.36	1470.01	1481.84	1493.86	1506.07	1518.47	1531.08	1543.9	1556.94	1570.2	1583.69
	0.029444	1285.98	1297.13	1308.39	1319.75	1331.21	1342.8	1354.51	1366.35	1378.33	1390.45	1402.73	1415.17	1427.77	1440.54	1453.5	1466.64	1479.98	1493.52	1507.27	1521.24	1535.44		0.0269171	1351.2	1361.33	1371.59	1381.98	1392.52	1403.21	1414.04	1425.03	1436.17	1447.48	1458.96	1470.61	1482.45	1494.46	1506.67	1519.08	1531.69	1544.51	1557.54	1570.8	1584.3
	0.029479	1286.58	1297.74	1309	1320.35	1331.82	1343.4	1355.11	1366.95	1378.93	1391.06	1403.33	1415.77	1428.37	1441.15	1454.1	1467.25	1480.58	1494.12	1507.88	1521.85	1536.04		0.0269479	1351.81	1361.94	1372.19	1382.59	1393.13	1403.81	1414.64	1425.63	1436.78	1448.09	1459.57	1471.22	1483.05	1495.07	1507.27	1519.68	1532.29	1545.11	1558.14	1571.4	1584.9
	0.029514	1287.19	1298.35	1309.6	1320.96	1332.43	1344.01	1355.72	1367.56	1379.54	1391.66	1403.94	1416.38	1428.98	1441.75	1454.71	1467.85	1481.19	1494.73	1508.48	1522.45	1536.64		0.0269787	1352.42	1362.54	1372.8	1383.2	1393.73	1404.42	1415.25	1426.24	1437.38	1448.69	1460.17	1471.82	1483.65	1495.67	1507.88	1520.28	1532.89	1545.71	1558.75	1572.01	1585.5
	0.029549	1287.8	1298.96	1310.21	1321.57	1333.03	1344.62	1356.33	1368.17	1380.14	1392.27	1404.54	1416.98	1429.58	1442.36	1455.31	1468.45	1481.79	1495.33	1509.08	1523.05	1537.25		0.0270095	1353.03	1363.15	1373.41	1383.8	1394.34	1405.02	1415.86	1426.84	1437.99	1449.3	1460.78	1472.43	1484.26	1496.27	1508.48	1520.89	1533.49	1546.31	1559.35	1572.61	1586.1
	0.029584	1288.41	1299.56	1310.82	1322.17	1333.64	1345.22	1356.93	1368.77	1380.75	1392.87	1405.15	1417.58	1430.18	1442.96	1455.91	1469.06	1482.39	1495.93	1509.68	1523.65	1537.85		0.0270403	1353.63	1363.76	1374.02	1384.41	1394.95	1405.63	1416.46	1427.45	1438.59	1449.9	1461.38	1473.03	1484.86	1496.88	1509.09	1521.49	1534.1	1546.92	1559.95	1573.21	1586.7
	0.0296191	1289.01	1300.17	1311.42	1322.78	1334.25	1345.83	1357.54	1369.38	1381.36	1393.48	1405.75	1418.19	1430.79	1443.56	1456.52	1469.66	1483	1496.54	1510.29	1524.25	1538.45		0.0270711	1354.24	1364.36	1374.62	1385.02	1395.55	1406.24	1417.07	1428.05	1439.2	1450.51	1461.99	1473.64	1485.47	1497.48	1509.69	1522.09	1534.7	1547.52	1560.55	1573.81	1587.3
	0.0296541	1289.62	1300.78	1312.03	1323.39	1334.85	1346.44	1358.14	1369.98	1381.96	1394.08	1406.36	1418.79	1431.39	1444.17	1457.12	1470.26	1483.6	1497.14	1510.89	1524.86	1539.05		0.0271019	1354.85	1364.97	1375.23	1385.62	1396.16	1406.84	1417.67	1428.66	1439.81	1451.11	1462.59	1474.24	1486.07	1498.09	1510.29	1522.7	1535.3	1548.12	1561.16	1574.41	1587.91
	0.0296891	1290.23	1301.39	1312.64	1323.99	1335.46	1347.04	1358.75	1370.59	1382.57	1394.69	1406.96	1419.4	1432	1444.77	1457.72	1470.87	1484.2	1497.74	1511.49	1525.46	1539.65		0.0271327	1355.46	1365.58	1375.84	1386.23	1396.77	1407.45	1418.28	1429.27	1440.41	1451.72	1463.19	1474.85	1486.68	1498.69	1510.9	1523.3	1535.91	1548.72	1561.76	1575.02	1588.51
	0.0297241	1290.84	1301.99	1313.25	1324.6	1336.07	1347.65	1359.36	1371.19	1383.17	1395.29	1407.57	1420	1432.6	1445.37	1458.33	1471.47	1484.8	1498.34	1512.09	1526.06	1540.25		0.0271635	1356.07	1366.19	1376.44	1386.84	1397.37	1408.06	1418.89	1429.87	1441.02	1452.32	1463.8	1475.45	1487.28	1499.29	1511.5	1523.9	1536.51	1549.33	1562.36	1575.62	1589.11
	0.0297591	1291.44	1302.6	1313.85	1325.21	1336.67	1348.26	1359.96	1371.8	1383.78	1395.9	1408.17	1420.61	1433.21	1445.98	1458.93	1472.07	1485.41	1498.95	1512.69	1526.66	1540.86		0.0271943	1356.67	1366.79	1377.05	1387.45	1397.98	1408.66	1419.49	1430.48	1441.62	1452.93	1464.4	1476.05	1487.88	1499.9	1512.1	1524.51	1537.11	1549.93	1562.96	1576.22	1589.71
	0.0297941	1292.05	1303.21	1314.46	1325.81	1337.28	1348.86	1360.57	1372.41	1384.38	1396.5	1408.78	1421.21	1433.81	1446.58	1459.53	1472.67	1486.01	1499.55	1513.3	1527.26	1541.46		0.0272251	1357.28	1367.4	1377.66	1388.05	1398.59	1409.27	1420.1	1431.08	1442.23	1453.53	1465.01	1476.66	1488.49	1500.5	1512.71	1525.11	1537.72	1550.53	1563.57	1576.82	1590.31
	0.0298291	1292.66	1303.82	1315.07	1326.42	1337.89	1349.47	1361.17	1373.01	1384.99	1397.11	1409.38	1421.82	1434.41	1447.19	1460.14	1473.28	1486.61	1500.15	1513.9	1527.87	1542.06		0.0272559	1357.89	1368.01	1378.27	1388.66	1399.19	1409.87	1420.7	1431.69	1442.83	1454.14	1465.61	1477.26	1489.09	1501.11	1513.31	1525.71	1538.32	1551.13	1564.17	1577.42	1590.91
	0.0298641	1293.27	1304.42	1315.67	1327.03	1338.49	1350.07	1361.78	1373.62	1385.59	1397.71	1409.99	1422.42	1435.02	1447.79	1460.74	1473.88	1487.22	1500.75	1514.5	1528.47	1542.66		0.0272867	1358.5	1368.62	1378.87	1389.27	1399.8	1410.48	1421.31	1432.29	1443.44	1454.74	1466.22	1477.87	1489.7	1501.71	1513.91	1526.32	1538.92	1551.74	1564.77	1578.03	1591.51
	0.0298991	1293.88	1305.03	1316.28	1327.63	1339.1	1350.68	1362.39	1374.22	1386.2	1398.32	1410.59	1423.02	1435.62	1448.39	1461.35	1474.48	1487.82	1501.36	1515.1	1529.07	1543.26		0.0273175	1359.1	1369.22	1379.48	1389.87	1400.41	1411.09	1421.92	1432.9	1444.04	1455.35	1466.82	1478.47	1490.3	1502.31	1514.52	1526.92	1539.52	1552.34	1565.37	1578.63	1592.12
	0.0299342	1294.48	1305.64	1316.89	1328.24	1339.71	1351.29	1362.99	1374.83	1386.8	1398.93	1411.2	1423.63	1436.23	1449	1461.95	1475.09	1488.42	1501.96	1515.71	1529.67	1543.86		0.0273483	1359.71	1369.83	1380.09	1390.48	1401.01	1411.69	1422.52	1433.51	1444.65	1455.95	1467.43	1479.08	1490.9	1502.92	1515.12	1527.52	1540.13	1552.94	1565.97	1579.23	1592.72
	0.0299692	1295.09	1306.25	1317.5	1328.85	1340.31	1351.89	1363.6	1375.43	1387.41	1399.53	1411.8	1424.23	1436.83	1449.6	1462.55	1475.69	1489.02	1502.56	1516.31	1530.27	1544.47		0.0273791	1360.32	1370.44	1380.69	1391.09	1401.62	1412.3	1423.13	1434.11	1445.25	1456.56	1468.03	1479.68	1491.51	1503.52	1515.72	1528.13	1540.73	1553.55	1566.58	1579.83	1593.32
	0.0300042	1295.7	1306.85	1318.1	1329.46	1340.92	1352.5	1364.2	1376.04	1388.02	1400.14	1412.41	1424.84	1437.44	1450.21	1463.16	1476.29	1489.63	1503.16	1516.91	1530.88	1545.07		0.0274099	1360.93	1371.05	1381.3	1391.69	1402.23	1412.91	1423.73	1434.72	1445.86	1457.16	1468.64	1480.29	1492.11	1504.13	1516.33	1528.73	1541.33	1554.15	1567.18	1580.43	1593.92
	0.0300392	1296.31	1307.46	1318.71	1330.06	1341.53	1353.11	1364.81	1376.65	1388.62	1400.74	1413.01	1425.44	1438.04	1450.81	1463.76	1476.9	1490.23	1503.77	1517.51	1531.48	1545.67		0.0274407	1361.54	1371.65	1381.91	1392.3	1402.83	1413.51	1424.34	1435.32	1446.46	1457.77	1469.24	1480.89	1492.72	1504.73	1516.93	1529.33	1541.94	1554.75	1567.78	1581.04	1594.52
	0.0300742	1296.91	1308.07	1319.32	1330.67	1342.13	1353.71	1365.42	1377.25	1389.23	1401.35	1413.62	1426.05	1438.64	1451.41	1464.36	1477.5	1490.83	1504.37	1518.12	1532.08	1546.27		0.0274715	1362.14	1372.26	1382.52	1392.91	1403.44	1414.12	1424.95	1435.93	1447.07	1458.37	1469.85	1481.49	1493.32	1505.33	1517.54	1529.94	1542.54	1555.35	1568.38	1581.64	1595.12
	0.0301092	1297.52	1308.68	1319.92	1331.28	1342.74	1354.32	1366.02	1377.86	1389.83	1401.95	1414.22	1426.65	1439.25	1452.02	1464.97	1478.1	1491.44	1504.97	1518.72	1532.68	1546.87		0.0275023	1362.75	1372.87	1383.12	1393.51	1404.05	1414.72	1425.55	1436.53	1447.68	1458.98	1470.45	1482.1	1493.93	1505.94	1518.14	1530.54	1543.14	1555.96	1568.99	1582.24	1595.73
	0.0301442	1298.13	1309.28	1320.53	1331.88	1343.34	1354.92	1366.63	1378.46	1390.44	1402.56	1414.83	1427.26	1439.85	1452.62	1465.57	1478.71	1492.04	1505.57	1519.32	1533.28	1547.47		0.0275331	1363.36	1373.48	1383.73	1394.12	1404.65	1415.33	1426.16	1437.14	1448.28	1459.58	1471.06	1482.7	1494.53	1506.54	1518.74	1531.14	1543.75	1556.56	1569.59	1582.84	1596.33
	0.0301792	1298.74	1309.89	1321.14	1332.49	1343.95	1355.53	1367.23	1379.07	1391.04	1403.16	1415.43	1427.86	1440.46	1453.23	1466.17	1479.31	1492.64	1506.18	1519.92	1533.89	1548.08		0.0275639	1363.97	1374.08	1384.34	1394.73	1405.26	1415.94	1426.76	1437.75	1448.89	1460.19	1471.66	1483.31	1495.13	1507.14	1519.35	1531.75	1544.35	1557.16	1570.19	1583.44	1596.93
	0.0302142	1299.34	1310.5	1321.75	1333.1	1344.56	1356.14	1367.84	1379.67	1391.65	1403.77	1416.04	1428.47	1441.06	1453.83	1466.78	1479.91	1493.25	1506.78	1520.52	1534.49	1548.68		0.0275947	1364.57	1374.69	1384.94	1395.33	1405.87	1416.54	1427.37	1438.35	1449.49	1460.8	1472.27	1483.91	1495.74	1507.75	1519.95	1532.35	1544.95	1557.76	1570.79	1584.05	1597.53
	0.0302492	1299.95	1311.1	1322.35	1333.7	1345.16	1356.74	1368.45	1380.28	1392.25	1404.37	1416.64	1429.07	1441.66	1454.43	1467.38	1480.52	1493.85	1507.38	1521.13	1535.09	1549.28		0.0276255	1365.18	1375.3	1385.55	1395.94	1406.47	1417.15	1427.98	1438.96	1450.1	1461.4	1472.87	1484.52	1496.34	1508.35	1520.55	1532.95	1545.55	1558.37	1571.4	1584.65	1598.13
	0.0302843	1300.56	1311.71	1322.96	1334.31	1345.77	1357.35	1369.05	1380.89	1392.86	1404.98	1417.25	1429.67	1442.27	1455.04	1467.99	1481.12	1494.45	1507.98	1521.73	1535.69	1549.88		0.0276563	1365.79	1375.91	1386.16	1396.55	1407.08	1417.76	1428.58	1439.56	1450.7	1462.01	1473.48	1485.12	1496.95	1508.96	1521.16	1533.56	1546.16	1558.97	1572	1585.25	1598.73
	0.0303193	1301.17	1312.32	1323.57	1334.92	1346.38	1357.96	1369.66	1381.49	1393.46	1405.58	1417.85	1430.28	1442.87	1455.64	1468.59	1481.72	1495.05	1508.59	1522.33	1536.29	1550.48		0.0276871	1366.4	1376.51	1386.77	1397.15	1407.69	1418.36	1429.19	1440.17	1451.31	1462.61	1474.08	1485.73	1497.55	1509.56	1521.76	1534.16	1546.76	1559.57	1572.6	1585.85	1599.34
	0.0303543	1301.78	1312.93	1324.17	1335.52	1346.98	1358.56	1370.26	1382.1	1394.07	1406.19	1418.46	1430.88	1443.48	1456.24	1469.19	1482.33	1495.66	1509.19	1522.93	1536.9	1551.08		0.0277178	1367	1377.12	1387.37	1397.76	1408.29	1418.97	1429.79	1440.77	1451.91	1463.22	1474.69	1486.33	1498.16	1510.16	1522.36	1534.76	1547.36	1560.17	1573.2	1586.45	1599.94
	0.0303893	1302.38	1313.53	1324.78	1336.13	1347.59	1359.17	1370.87	1382.7	1394.67	1406.79	1419.06	1431.49	1444.08	1456.85	1469.8	1482.93	1496.26	1509.79	1523.54	1537.5	1551.68		0.0277486	1367.61	1377.73	1387.98	1398.37	1408.9	1419.58	1430.4	1441.38	1452.52	1463.82	1475.29	1486.94	1498.76	1510.77	1522.97	1535.37	1547.97	1560.78	1573.8	1587.06	1600.54
	0.0304243	1302.99	1314.14	1325.39	1336.74	1348.2	1359.77	1371.48	1383.31	1395.28	1407.4	1419.67	1432.09	1444.69	1457.45	1470.4	1483.53	1496.86	1510.4	1524.14	1538.1	1552.29		0.0277794	1368.22	1378.34	1388.59	1398.98	1409.51	1420.18	1431.01	1441.99	1453.12	1464.43	1475.9	1487.54	1499.36	1511.37	1523.57	1535.97	1548.57	1561.38	1574.41	1587.66	1601.14
	0.0304593	1303.6	1314.75	1326	1337.34	1348.8	1360.38	1372.08	1383.91	1395.89	1408	1420.27	1432.7	1445.29	1458.06	1471	1484.14	1497.47	1511	1524.74	1538.7	1552.89		0.0278102	1368.83	1378.94	1389.19	1399.58	1410.11	1420.79	1431.61	1442.59	1453.73	1465.03	1476.5	1488.14	1499.97	1511.98	1524.18	1536.57	1549.17	1561.98	1575.01	1588.26	1601.74
	0.0304943	1304.21	1315.36	1326.6	1337.95	1349.41	1360.99	1372.69	1384.52	1396.49	1408.61	1420.87	1433.3	1445.89	1458.66	1471.61	1484.74	1498.07	1511.6	1525.34	1539.3	1553.49		0.027841	1369.44	1379.55	1389.8	1400.19	1410.72	1421.39	1432.22	1443.2	1454.34	1465.64	1477.11	1488.75	1500.57	1512.58	1524.78	1537.17	1549.77	1562.58	1575.61	1588.86	1602.34
	0.0305293	1304.81	1315.96	1327.21	1338.56	1350.02	1361.59	1373.29	1385.13	1397.1	1409.21	1421.48	1433.91	1446.5	1459.26	1472.21	1485.34	1498.67	1512.2	1525.94	1539.9	1554.09		0.0278718	1370.04	1380.16	1390.41	1400.8	1411.33	1422	1432.82	1443.8	1454.94	1466.24	1477.71	1489.35	1501.18	1513.18	1525.38	1537.78	1550.38	1563.19	1576.21	1589.46	1602.95
	0.0305643	1305.42	1316.57	1327.82	1339.17	1350.62	1362.2	1373.9	1385.73	1397.7	1409.82	1422.08	1434.51	1447.1	1459.87	1472.81	1485.95	1499.28	1512.81	1526.55	1540.51	1554.69		0.0279026	1370.65	1380.77	1391.02	1401.4	1411.93	1422.61	1433.43	1444.41	1455.55	1466.85	1478.32	1489.96	1501.78	1513.79	1525.99	1538.38	1550.98	1563.79	1576.82	1590.07	1603.55
	0.0305994	1306.03	1317.18	1328.42	1339.77	1351.23	1362.81	1374.51	1386.34	1398.31	1410.42	1422.69	1435.12	1447.71	1460.47	1473.42	1486.55	1499.88	1513.41	1527.15	1541.11	1555.29		0.0279334	1371.26	1381.37	1391.62	1402.01	1412.54	1423.21	1434.04	1445.01	1456.15	1467.45	1478.92	1490.56	1502.38	1514.39	1526.59	1538.98	1551.58	1564.39	1577.42	1590.67	1604.15
	0.0306344	1306.64	1317.79	1329.03	1340.38	1351.84	1363.41	1375.11	1386.94	1398.91	1411.03	1423.29	1435.72	1448.31	1461.08	1474.02	1487.15	1500.48	1514.01	1527.75	1541.71	1555.9		0.0279642	1371.87	1381.98	1392.23	1402.62	1413.15	1423.82	1434.64	1445.62	1456.76	1468.06	1479.52	1491.17	1502.99	1515	1527.19	1539.59	1552.19	1564.99	1578.02	1591.27	1604.75
	0.0306694	1307.25	1318.39	1329.64	1340.99	1352.44	1364.02	1375.72	1387.55	1399.52	1411.63	1423.9	1436.32	1448.92	1461.68	1474.62	1487.76	1501.08	1514.61	1528.35	1542.31	1556.5		0.027995	1372.47	1382.59	1392.84	1403.22	1413.75	1424.43	1435.25	1446.23	1457.36	1468.66	1480.13	1491.77	1503.59	1515.6	1527.8	1540.19	1552.79	1565.6	1578.62	1591.87	1605.35
	0.0307044	1307.85	1319	1330.25	1341.59	1353.05	1364.62	1376.32	1388.15	1400.12	1412.24	1424.5	1436.93	1449.52	1462.28	1475.23	1488.36	1501.69	1515.22	1528.96	1542.91	1557.1		0.0280258	1373.08	1383.2	1393.44	1403.83	1414.36	1425.03	1435.85	1446.83	1457.97	1469.27	1480.73	1492.38	1504.2	1516.2	1528.4	1540.79	1553.39	1566.2	1579.23	1592.47	1605.95
	0.0307394	1308.46	1319.61	1330.85	1342.2	1353.66	1365.23	1376.93	1388.76	1400.73	1412.84	1425.11	1437.53	1450.12	1462.89	1475.83	1488.96	1502.29	1515.82	1529.56	1543.52	1557.7		0.0280566	1373.69	1383.8	1394.05	1404.44	1414.97	1425.64	1436.46	1447.44	1458.57	1469.87	1481.34	1492.98	1504.8	1516.81	1529	1541.4	1554	1566.8	1579.83	1593.08	1606.56
	0.0307744	1309.07	1320.22	1331.46	1342.81	1354.26	1365.84	1377.54	1389.37	1401.33	1413.45	1425.71	1438.14	1450.73	1463.49	1476.44	1489.57	1502.89	1516.42	1530.16	1544.12	1558.3		0.0280874	1374.3	1384.41	1394.66	1405.04	1415.57	1426.24	1437.07	1448.04	1459.18	1470.48	1481.94	1493.59	1505.41	1517.41	1529.61	1542	1554.6	1567.41	1580.43	1593.68	1607.16
	0.0308094	1309.68	1320.82	1332.07	1343.41	1354.87	1366.44	1378.14	1389.97	1401.94	1414.05	1426.32	1438.74	1451.33	1464.1	1477.04	1490.17	1503.5	1517.02	1530.76	1544.72	1558.9		0.0281182	1374.91	1385.02	1395.27	1405.65	1416.18	1426.85	1437.67	1448.65	1459.78	1471.08	1482.55	1494.19	1506.01	1518.01	1530.21	1542.6	1555.2	1568.01	1581.03	1594.28	1607.76
	0.0308444	1310.28	1321.43	1332.67	1344.02	1355.48	1367.05	1378.75	1390.58	1402.55	1414.66	1426.92	1439.35	1451.94	1464.7	1477.64	1490.77	1504.1	1517.63	1531.37	1545.32	1559.51		0.028149	1375.51	1385.63	1395.87	1406.26	1416.78	1427.46	1438.28	1449.25	1460.39	1471.69	1483.15	1494.79	1506.61	1518.62	1530.81	1543.21	1555.8	1568.61	1581.63	1594.88	1608.36
	0.0308794	1310.89	1322.04	1333.28	1344.63	1356.08	1367.66	1379.35	1391.18	1403.15	1415.26	1427.53	1439.95	1452.54	1465.3	1478.25	1491.38	1504.7	1518.23	1531.97	1545.92	1560.11		0.0281798	1376.12	1386.23	1396.48	1406.86	1417.39	1428.06	1438.88	1449.86	1460.99	1472.29	1483.76	1495.4	1507.22	1519.22	1531.42	1543.81	1556.41	1569.21	1582.24	1595.48	1608.96
	0.0309145	1311.5	1322.65	1333.89	1345.23	1356.69	1368.26	1379.96	1391.79	1403.76	1415.87	1428.13	1440.56	1453.14	1465.91	1478.85	1491.98	1505.3	1518.83	1532.57	1546.53	1560.71		0.0282106	1376.73	1386.84	1397.09	1407.47	1418	1428.67	1439.49	1450.47	1461.6	1472.9	1484.36	1496	1507.82	1519.83	1532.02	1544.41	1557.01	1569.82	1582.84	1596.09	1609.56
	0.0309495	1312.11	1323.25	1334.5	1345.84	1357.3	1368.87	1380.57	1392.39	1404.36	1416.47	1428.74	1441.16	1453.75	1466.51	1479.45	1492.58	1505.91	1519.43	1533.17	1547.13	1561.31		0.0282414	1377.34	1387.45	1397.69	1408.08	1418.6	1429.28	1440.1	1451.07	1462.21	1473.5	1484.97	1496.61	1508.43	1520.43	1532.63	1545.02	1557.61	1570.42	1583.44	1596.69	1610.17
	0.0309845	1312.71	1323.86	1335.1	1346.45	1357.9	1369.48	1381.17	1393	1404.97	1417.08	1429.34	1441.76	1454.35	1467.12	1480.06	1493.19	1506.51	1520.04	1533.77	1547.73	1561.91		0.0282722	1377.94	1388.06	1398.3	1408.69	1419.21	1429.88	1440.7	1451.68	1462.81	1474.11	1485.57	1497.21	1509.03	1521.03	1533.23	1545.62	1558.22	1571.02	1584.04	1597.29	1610.77
	0.0310195	1313.32	1324.47	1335.71	1347.05	1358.51	1370.08	1381.78	1393.61	1405.57	1417.68	1429.95	1442.37	1454.96	1467.72	1480.66	1493.79	1507.11	1520.64	1534.38	1548.33	1562.51		0.028303	1378.55	1388.66	1398.91	1409.29	1419.82	1430.49	1441.31	1452.28	1463.42	1474.71	1486.18	1497.82	1509.64	1521.64	1533.83	1546.22	1558.82	1571.62	1584.65	1597.89	1611.37
	0.0310545	1313.93	1325.08	1336.32	1347.66	1359.12	1370.69	1382.38	1394.21	1406.18	1418.29	1430.55	1442.97	1455.56	1468.32	1481.26	1494.39	1507.72	1521.24	1534.98	1548.93	1563.12		0.0283338	1379.16	1389.27	1399.52	1409.9	1420.42	1431.09	1441.91	1452.89	1464.02	1475.32	1486.78	1498.42	1510.24	1522.24	1534.44	1546.83	1559.42	1572.23	1585.25	1598.49	1611.97
	0.0310895	1314.54	1325.68	1336.92	1348.27	1359.72	1371.29	1382.99	1394.82	1406.78	1418.89	1431.16	1443.58	1456.17	1468.93	1481.87	1495	1508.32	1521.85	1535.58	1549.54	1563.72		0.0283646	1379.77	1389.88	1400.12	1410.51	1421.03	1431.7	1442.52	1453.49	1464.63	1475.92	1487.39	1499.03	1510.84	1522.85	1535.04	1547.43	1560.02	1572.83	1585.85	1599.1	1612.57
	0.0311245	1315.15	1326.29	1337.53	1348.88	1360.33	1371.9	1383.6	1395.42	1407.39	1419.5	1431.76	1444.18	1456.77	1469.53	1482.47	1495.6	1508.92	1522.45	1536.18	1550.14	1564.32		0.0283954	1380.37	1390.48	1400.73	1411.11	1421.64	1432.31	1443.13	1454.1	1465.23	1476.53	1487.99	1499.63	1511.45	1523.45	1535.64	1548.03	1560.63	1573.43	1586.45	1599.7	1613.17
	0.0311595	1315.75	1326.9	1338.14	1349.48	1360.94	1372.51	1384.2	1396.03	1407.99	1420.1	1432.37	1444.79	1457.37	1470.13	1483.07	1496.2	1509.53	1523.05	1536.79	1550.74	1564.92		0.0284262	1380.98	1391.09	1401.34	1411.72	1422.24	1432.91	1443.73	1454.71	1465.84	1477.13	1488.6	1500.23	1512.05	1524.05	1536.25	1548.64	1561.23	1574.03	1587.05	1600.3	1613.78
	0.0311945	1316.36	1327.51	1338.75	1350.09	1361.54	1373.11	1384.81	1396.63	1408.6	1420.71	1432.97	1445.39	1457.98	1470.74	1483.68	1496.81	1510.13	1523.65	1537.39	1551.34	1565.52		0.028457	1381.59	1391.7	1401.94	1412.33	1422.85	1433.52	1444.34	1455.31	1466.44	1477.74	1489.2	1500.84	1512.66	1524.66	1536.85	1549.24	1561.83	1574.64	1587.66	1600.9	1614.38
	0.0312295	1316.97	1328.11	1339.35	1350.7	1362.15	1373.72	1385.41	1397.24	1409.2	1421.31	1433.58	1446	1458.58	1471.34	1484.28	1497.41	1510.73	1524.26	1537.99	1551.94	1566.12		0.0284878	1382.2	1392.31	1402.55	1412.93	1423.46	1434.13	1444.95	1455.92	1467.05	1478.34	1489.81	1501.44	1513.26	1525.26	1537.45	1549.84	1562.44	1575.24	1588.26	1601.5	1614.98
	0.0312646	1317.58	1328.72	1339.96	1351.3	1362.76	1374.33	1386.02	1397.85	1409.81	1421.92	1434.18	1446.6	1459.19	1471.95	1484.89	1498.01	1511.33	1524.86	1538.59	1552.55	1566.73		0.0285186	1382.81	1392.91	1403.16	1413.54	1424.06	1434.73	1445.55	1456.52	1467.65	1478.95	1490.41	1502.05	1513.86	1525.87	1538.06	1550.45	1563.04	1575.84	1588.86	1602.11	1615.58
	0.0312996	1318.18	1329.33	1340.57	1351.91	1363.36	1374.93	1386.63	1398.45	1410.42	1422.52	1434.79	1447.21	1459.79	1472.55	1485.49	1498.62	1511.94	1525.46	1539.2	1553.15	1567.33		0.0285494	1383.41	1393.52	1403.77	1414.15	1424.67	1435.34	1446.16	1457.13	1468.26	1479.55	1491.02	1502.65	1514.47	1526.47	1538.66	1551.05	1563.64	1576.44	1589.46	1602.71	1616.18
	0.0313346	1318.79	1329.94	1341.17	1352.52	1363.97	1375.54	1387.23	1399.06	1411.02	1423.13	1435.39	1447.81	1460.4	1473.15	1486.09	1499.22	1512.54	1526.06	1539.8	1553.75	1567.93		0.0285802	1384.02	1394.13	1404.37	1414.75	1425.28	1435.95	1446.76	1457.73	1468.87	1480.16	1491.62	1503.26	1515.07	1527.07	1539.26	1551.65	1564.25	1577.05	1590.07	1603.31	1616.78
	0.0313696	1319.4	1330.54	1341.78	1353.12	1364.58	1376.14	1387.84	1399.66	1411.63	1423.73	1436	1448.41	1461	1473.76	1486.7	1499.82	1513.14	1526.67	1540.4	1554.35	1568.53		0.028611	1384.63	1394.74	1404.98	1415.36	1425.88	1436.55	1447.37	1458.34	1469.47	1480.76	1492.23	1503.86	1515.68	1527.68	1539.87	1552.26	1564.85	1577.65	1590.67	1603.91	1617.38
	0.0314046	1320.01	1331.15	1342.39	1353.73	1365.18	1376.75	1388.44	1400.27	1412.23	1424.34	1436.6	1449.02	1461.6	1474.36	1487.3	1500.43	1513.75	1527.27	1541	1554.95	1569.13		0.0286418	1385.24	1395.34	1405.59	1415.97	1426.49	1437.16	1447.98	1458.95	1470.08	1481.37	1492.83	1504.47	1516.28	1528.28	1540.47	1552.86	1565.45	1578.25	1591.27	1604.51	1617.99
	0.0314396	1320.62	1331.76	1343	1354.34	1365.79	1377.36	1389.05	1400.87	1412.84	1424.95	1437.2	1449.62	1462.21	1474.97	1487.9	1501.03	1514.35	1527.87	1541.6	1555.56	1569.73		0.0286726	1385.84	1395.95	1406.19	1416.57	1427.1	1437.76	1448.58	1459.55	1470.68	1481.97	1493.44	1505.07	1516.89	1528.89	1541.08	1553.46	1566.05	1578.86	1591.87	1605.12	1618.59
	0.0314746	1321.22	1332.37	1343.6	1354.94	1366.39	1377.96	1389.66	1401.48	1413.44	1425.55	1437.81	1450.23	1462.81	1475.57	1488.51	1501.63	1514.95	1528.47	1542.21	1556.16	1570.34		0.0287034	1386.45	1396.56	1406.8	1417.18	1427.7	1438.37	1449.19	1460.16	1471.29	1482.58	1494.04	1505.68	1517.49	1529.49	1541.68	1554.07	1566.66	1579.46	1592.48	1605.72	1619.19
	0.0315096	1321.83	1332.97	1344.21	1355.55	1367	1378.57	1390.26	1402.09	1414.05	1426.16	1438.41	1450.83	1463.42	1476.17	1489.11	1502.24	1515.55	1529.08	1542.81	1556.76	1570.94		0.0287342	1387.06	1397.17	1407.41	1417.79	1428.31	1438.98	1449.79	1460.76	1471.89	1483.18	1494.65	1506.28	1518.09	1530.09	1542.28	1554.67	1567.26	1580.06	1593.08	1606.32	1619.79
	0.0315446	1322.44	1333.58	1344.82	1356.16	1367.61	1379.18	1390.87	1402.69	1414.65	1426.76	1439.02	1451.44	1464.02	1476.78	1489.71	1502.84	1516.16	1529.68	1543.41	1557.36	1571.54		0.028765	1387.67	1397.77	1408.02	1418.4	1428.92	1439.58	1450.4	1461.37	1472.5	1483.79	1495.25	1506.88	1518.7	1530.7	1542.89	1555.27	1567.86	1580.66	1593.68	1606.92	1620.39
	0.0315797	1323.05	1334.19	1345.42	1356.76	1368.21	1379.78	1391.47	1403.3	1415.26	1427.37	1439.62	1452.04	1464.62	1477.38	1490.32	1503.44	1516.76	1530.28	1544.01	1557.96	1572.14		0.0287958	1388.28	1398.38	1408.62	1419	1429.52	1440.19	1451.01	1461.97	1473.1	1484.39	1495.86	1507.49	1519.3	1531.3	1543.49	1555.88	1568.47	1581.27	1594.28	1607.52	1620.99
	0.0316147	1323.65	1334.79	1346.03	1357.37	1368.82	1380.39	1392.08	1403.9	1415.86	1427.97	1440.23	1452.65	1465.23	1477.99	1490.92	1504.05	1517.36	1530.88	1544.62	1558.57	1572.74		0.0288266	1388.88	1398.99	1409.23	1419.61	1430.13	1440.8	1451.61	1462.58	1473.71	1485	1496.46	1508.09	1519.91	1531.9	1544.09	1556.48	1569.07	1581.87	1594.88	1608.12	1621.6
	0.0316497	1324.26	1335.4	1346.64	1357.98	1369.43	1380.99	1392.69	1404.51	1416.47	1428.58	1440.83	1453.25	1465.83	1478.59	1491.53	1504.65	1517.97	1531.49	1545.22	1559.17	1573.34		0.0288574	1389.49	1399.6	1409.84	1420.22	1430.74	1441.4	1452.22	1463.19	1474.31	1485.61	1497.06	1508.7	1520.51	1532.51	1544.7	1557.08	1569.67	1582.47	1595.49	1608.73	1622.2
	0.0316847	1324.87	1336.01	1347.25	1358.59	1370.03	1381.6	1393.29	1405.11	1417.08	1429.18	1441.44	1453.86	1466.44	1479.19	1492.13	1505.25	1518.57	1532.09	1545.82	1559.77	1573.95		0.0288882	1390.1	1400.2	1410.44	1420.82	1431.34	1442.01	1452.82	1463.79	1474.92	1486.21	1497.67	1509.3	1521.12	1533.11	1545.3	1557.69	1570.28	1583.07	1596.09	1609.33	1622.8
	0.0317197	1325.48	1336.62	1347.85	1359.19	1370.64	1382.21	1393.9	1405.72	1417.68	1429.79	1442.04	1454.46	1467.04	1479.8	1492.73	1505.85	1519.17	1532.69	1546.42	1560.37	1574.55		0.028919	1390.71	1400.81	1411.05	1421.43	1431.95	1442.61	1453.43	1464.4	1475.52	1486.82	1498.27	1509.91	1521.72	1533.72	1545.9	1558.29	1570.88	1583.68	1596.69	1609.93	1623.4
	0.0317547	1326.08	1337.22	1348.46	1359.8	1371.25	1382.81	1394.5	1406.33	1418.29	1430.39	1442.65	1455.06	1467.65	1480.4	1493.34	1506.46	1519.78	1533.3	1547.03	1560.97	1575.15		0.0289498	1391.31	1401.42	1411.66	1422.04	1432.56	1443.22	1454.04	1465	1476.13	1487.42	1498.88	1510.51	1522.32	1534.32	1546.51	1558.89	1571.48	1584.28	1597.29	1610.53	1624
	0.0317897	1326.69	1337.83	1349.07	1360.41	1371.85	1383.42	1395.11	1406.93	1418.89	1431	1443.25	1455.67	1468.25	1481	1493.94	1507.06	1520.38	1533.9	1547.63	1561.58	1575.75		0.0289806	1391.92	1402.03	1412.27	1422.64	1433.16	1443.83	1454.64	1465.61	1476.74	1488.03	1499.48	1511.12	1522.93	1534.92	1547.11	1559.5	1572.08	1584.88	1597.9	1611.13	1624.6
	0.0318247	1327.3	1338.44	1349.67	1361.01	1372.46	1384.03	1395.72	1407.54	1419.5	1431.6	1443.86	1456.27	1468.85	1481.61	1494.54	1507.66	1520.98	1534.5	1548.23	1562.18	1576.35		0.0290113	1392.53	1402.63	1412.87	1423.25	1433.77	1444.43	1455.25	1466.21	1477.34	1488.63	1500.09	1511.72	1523.53	1535.53	1547.72	1560.1	1572.69	1585.48	1598.5	1611.74	1625.21
	0.0318597	1327.91	1339.05	1350.28	1361.62	1373.07	1384.63	1396.32	1408.14	1420.1	1432.21	1444.46	1456.88	1469.46	1482.21	1495.15	1508.27	1521.58	1535.1	1548.83	1562.78	1576.95		0.0290421	1393.14	1403.24	1413.48	1423.86	1434.38	1445.04	1455.85	1466.82	1477.95	1489.24	1500.69	1512.33	1524.14	1536.13	1548.32	1560.7	1573.29	1586.09	1599.1	1612.34	1625.81
	0.0318948	1328.52	1339.65	1350.89	1362.23	1373.67	1385.24	1396.93	1408.75	1420.71	1432.81	1445.07	1457.48	1470.06	1482.82	1495.75	1508.87	1522.19	1535.71	1549.43	1563.38	1577.55		0.0290729	1393.74	1403.85	1414.09	1424.46	1434.98	1445.65	1456.46	1467.43	1478.55	1489.84	1501.3	1512.93	1524.74	1536.74	1548.92	1561.31	1573.89	1586.69	1599.7	1612.94	1626.41
	0.0319298	1329.12	1340.26	1351.5	1362.83	1374.28	1385.85	1397.53	1409.35	1421.31	1433.42	1445.67	1458.09	1470.67	1483.42	1496.35	1509.47	1522.79	1536.31	1550.04	1563.98	1578.16		0.0291037	1394.35	1404.46	1414.69	1425.07	1435.59	1446.25	1457.07	1468.03	1479.16	1490.45	1501.9	1513.53	1525.34	1537.34	1549.53	1561.91	1574.5	1587.29	1600.31	1613.54	1627.01
	0.0319648	1329.73	1340.87	1352.1	1363.44	1374.89	1386.45	1398.14	1409.96	1421.92	1434.02	1446.28	1458.69	1471.27	1484.02	1496.96	1510.08	1523.39	1536.91	1550.64	1564.59	1578.76		0.0291345	1394.96	1405.06	1415.3	1425.68	1436.2	1446.86	1457.67	1468.64	1479.76	1491.05	1502.51	1514.14	1525.95	1537.94	1550.13	1562.51	1575.1	1587.89	1600.91	1614.14	1627.61
	0.0319998	1330.34	1341.48	1352.71	1364.05	1375.49	1387.06	1398.75	1410.57	1422.52	1434.63	1446.88	1459.3	1471.88	1484.63	1497.56	1510.68	1524	1537.51	1551.24	1565.19	1579.36		0.0291653	1395.57	1405.67	1415.91	1426.28	1436.8	1447.46	1458.28	1469.24	1480.37	1491.66	1503.11	1514.74	1526.55	1538.55	1550.73	1563.12	1575.7	1588.5	1601.51	1614.75	1628.21
	0.0320348	1330.95	1342.08	1353.32	1364.65	1376.1	1387.66	1399.35	1411.17	1423.13	1435.23	1447.49	1459.9	1472.48	1485.23	1498.16	1511.28	1524.6	1538.12	1551.84	1565.79	1579.96		0.0291961	1396.18	1406.28	1416.52	1426.89	1437.41	1448.07	1458.88	1469.85	1480.97	1492.26	1503.72	1515.35	1527.16	1539.15	1551.34	1563.72	1576.3	1589.1	1602.11	1615.35	1628.82
	0.0320698	1331.55	1342.69	1353.92	1365.26	1376.71	1388.27	1399.96	1411.78	1423.73	1435.84	1448.09	1460.5	1473.08	1485.84	1498.77	1511.89	1525.2	1538.72	1552.45	1566.39	1580.56		0.0292269	1396.78	1406.89	1417.12	1427.5	1438.02	1448.68	1459.49	1470.45	1481.58	1492.87	1504.32	1515.95	1527.76	1539.76	1551.94	1564.32	1576.91	1589.7	1602.71	1615.95	1629.42
	0.0321048	1332.16	1343.3	1354.53	1365.87	1377.31	1388.88	1400.56	1412.38	1424.34	1436.44	1448.7	1461.11	1473.69	1486.44	1499.37	1512.49	1525.81	1539.32	1553.05	1566.99	1581.16		0.0292577	1397.39	1407.49	1417.73	1428.11	1438.62	1449.28	1460.1	1471.06	1482.18	1493.47	1504.93	1516.56	1528.37	1540.36	1552.54	1564.93	1577.51	1590.31	1603.32	1616.55	1630.02
	0.0321398	1332.77	1343.91	1355.14	1366.47	1377.92	1389.48	1401.17	1412.99	1424.95	1437.05	1449.3	1461.71	1474.29	1487.04	1499.98	1513.09	1526.41	1539.92	1553.65	1567.6	1581.77		0.0292885	1398	1408.1	1418.34	1428.71	1439.23	1449.89	1460.7	1471.67	1482.79	1494.08	1505.53	1517.16	1528.97	1540.96	1553.15	1565.53	1578.11	1590.91	1603.92	1617.15	1630.62
	0.0321748	1333.38	1344.51	1355.75	1367.08	1378.53	1390.09	1401.78	1413.59	1425.55	1437.65	1449.91	1462.32	1474.9	1487.65	1500.58	1513.7	1527.01	1540.53	1554.25	1568.2	1582.37		0.0293193	1398.61	1408.71	1418.94	1429.32	1439.83	1450.5	1461.31	1472.27	1483.4	1494.68	1506.14	1517.77	1529.57	1541.57	1553.75	1566.13	1578.72	1591.51	1604.52	1617.76	1631.22
	0.0322098	1333.99	1345.12	1356.35	1367.69	1379.13	1390.7	1402.38	1414.2	1426.16	1438.26	1450.51	1462.92	1475.5	1488.25	1501.18	1514.3	1527.61	1541.13	1554.86	1568.8	1582.97		0.0293501	1399.21	1409.32	1419.55	1429.93	1440.44	1451.1	1461.91	1472.88	1484	1495.29	1506.74	1518.37	1530.18	1542.17	1554.35	1566.74	1579.32	1592.11	1605.12	1618.36	1631.82
	0.0322449	1334.59	1345.73	1356.96	1368.29	1379.74	1391.3	1402.99	1414.81	1426.76	1438.86	1451.12	1463.53	1476.1	1488.86	1501.79	1514.9	1528.22	1541.73	1555.46	1569.4	1583.57		0.0293809	1399.82	1409.92	1420.16	1430.53	1441.05	1451.71	1462.52	1473.48	1484.61	1495.89	1507.35	1518.97	1530.78	1542.77	1554.96	1567.34	1579.92	1592.72	1605.73	1618.96	1632.43
	0.0322799	1335.2	1346.34	1357.57	1368.9	1380.35	1391.91	1403.59	1415.41	1427.37	1439.47	1451.72	1464.13	1476.71	1489.46	1502.39	1515.51	1528.82	1542.33	1556.06	1570	1584.17		0.0294117	1400.43	1410.53	1420.77	1431.14	1441.65	1452.32	1463.13	1474.09	1485.21	1496.5	1507.95	1519.58	1531.39	1543.38	1555.56	1567.94	1580.53	1593.32	1606.33	1619.56	1633.03
	0.0323149	1335.81	1346.94	1358.17	1369.51	1380.95	1392.51	1404.2	1416.02	1427.97	1440.07	1452.33	1464.74	1477.31	1490.06	1502.99	1516.11	1529.42	1542.94	1556.66	1570.61	1584.77		0.0294425	1401.04	1411.14	1421.37	1431.75	1442.26	1452.92	1463.73	1474.69	1485.82	1497.1	1508.56	1520.18	1531.99	1543.98	1556.17	1568.55	1581.13	1593.92	1606.93	1620.16	1633.63
	0.0323499	1336.42	1347.55	1358.78	1370.12	1381.56	1393.12	1404.81	1416.62	1428.58	1440.68	1452.93	1465.34	1477.92	1490.67	1503.6	1516.71	1530.03	1543.54	1557.26	1571.21	1585.38		0.0294733	1401.64	1411.75	1421.98	1432.35	1442.87	1453.53	1464.34	1475.3	1486.42	1497.71	1509.16	1520.79	1532.6	1544.59	1556.77	1569.15	1581.73	1594.52	1607.53	1620.77	1634.23
	0.0323849	1337.02	1348.16	1359.39	1370.72	1382.17	1393.73	1405.41	1417.23	1429.18	1441.28	1453.54	1465.95	1478.52	1491.27	1504.2	1517.32	1530.63	1544.14	1557.87	1571.81	1585.98		0.0295041	1402.25	1412.35	1422.59	1432.96	1443.47	1454.13	1464.94	1475.91	1487.03	1498.31	1509.77	1521.39	1533.2	1545.19	1557.37	1569.75	1582.33	1595.13	1608.14	1621.37	1634.83
	0.0324199	1337.63	1348.77	1360	1371.33	1382.77	1394.33	1406.02	1417.83	1429.79	1441.89	1454.14	1466.55	1479.13	1491.87	1504.8	1517.92	1531.23	1544.75	1558.47	1572.41	1586.58		0.0295349	1402.86	1412.96	1423.19	1433.57	1444.08	1454.74	1465.55	1476.51	1487.63	1498.92	1510.37	1522	1533.8	1545.79	1557.98	1570.36	1582.94	1595.73	1608.74	1621.97	1635.43
	0.0324549	1338.24	1349.37	1360.6	1371.94	1383.38	1394.94	1406.62	1418.44	1430.39	1442.49	1454.74	1467.15	1479.73	1492.48	1505.41	1518.52	1531.83	1545.35	1559.07	1573.01	1587.18		0.0295657	1403.47	1413.57	1423.8	1434.17	1444.69	1455.35	1466.16	1477.12	1488.24	1499.52	1510.98	1522.6	1534.41	1546.4	1558.58	1570.96	1583.54	1596.33	1609.34	1622.57	1636.04
	0.0324899	1338.85	1349.98	1361.21	1372.54	1383.99	1395.55	1407.23	1419.05	1431	1443.1	1455.35	1467.76	1480.33	1493.08	1506.01	1519.13	1532.44	1545.95	1559.67	1573.62	1587.78		0.0295965	1404.08	1414.17	1424.41	1434.78	1445.29	1455.95	1466.76	1477.72	1488.84	1500.13	1511.58	1523.21	1535.01	1547	1559.18	1571.56	1584.14	1596.93	1609.94	1623.17	1636.64
	0.0325249	1339.45	1350.59	1361.82	1373.15	1384.59	1396.15	1407.84	1419.65	1431.61	1443.7	1455.95	1468.36	1480.94	1493.69	1506.61	1519.73	1533.04	1546.55	1560.28	1574.22	1588.38		0.0296273	1404.68	1414.78	1425.02	1435.39	1445.9	1456.56	1467.37	1478.33	1489.45	1500.73	1512.19	1523.81	1535.62	1547.61	1559.79	1572.16	1584.75	1597.54	1610.54	1623.78	1637.24
	0.03256	1340.06	1351.2	1362.42	1373.76	1385.2	1396.76	1408.44	1420.26	1432.21	1444.31	1456.56	1468.97	1481.54	1494.29	1507.22	1520.33	1533.64	1547.16	1560.88	1574.82	1588.99		0.0296581	1405.29	1415.39	1425.62	1435.99	1446.51	1457.17	1467.97	1478.93	1490.05	1501.34	1512.79	1524.42	1536.22	1548.21	1560.39	1572.77	1585.35	1598.14	1611.15	1624.38	1637.84
	0.032595	1340.67	1351.8	1363.03	1374.36	1385.81	1397.36	1409.05	1420.86	1432.82	1444.91	1457.16	1469.57	1482.15	1494.89	1507.82	1520.94	1534.25	1547.76	1561.48	1575.42	1589.59		0.0296889	1405.9	1416	1426.23	1436.6	1447.11	1457.77	1468.58	1479.54	1490.66	1501.94	1513.39	1525.02	1536.82	1548.81	1560.99	1573.37	1585.95	1598.74	1611.75	1624.98	1638.44
	0.03263	1341.28	1352.41	1363.64	1374.97	1386.41	1397.97	1409.65	1421.47	1433.42	1445.52	1457.77	1470.18	1482.75	1495.5	1508.43	1521.54	1534.85	1548.36	1562.08	1576.02	1590.19		0.0297197	1406.51	1416.6	1426.84	1437.21	1447.72	1458.38	1469.19	1480.15	1491.27	1502.55	1514	1525.62	1537.43	1549.42	1561.6	1573.97	1586.55	1599.34	1612.35	1625.58	1639.04
	0.032665	1341.89	1353.02	1364.25	1375.58	1387.02	1398.58	1410.26	1422.07	1434.03	1446.12	1458.37	1470.78	1483.36	1496.1	1509.03	1522.14	1535.45	1548.96	1562.69	1576.62	1590.79		0.0297505	1407.11	1417.21	1427.44	1437.82	1448.33	1458.98	1469.79	1480.75	1491.87	1503.15	1514.6	1526.23	1538.03	1550.02	1562.2	1574.58	1587.16	1599.95	1612.95	1626.18	1639.65
	0.0327	1342.49	1353.63	1364.85	1376.18	1387.63	1399.18	1410.87	1422.68	1434.63	1446.73	1458.98	1471.39	1483.96	1496.71	1509.63	1522.75	1536.06	1549.57	1563.29	1577.23	1591.39		0.0297813	1407.72	1417.82	1428.05	1438.42	1448.93	1459.59	1470.4	1481.36	1492.48	1503.76	1515.21	1526.83	1538.64	1550.63	1562.8	1575.18	1587.76	1600.55	1613.56	1626.79	1640.25
	0.032735	1343.1	1354.23	1365.46	1376.79	1388.23	1399.79	1411.47	1423.29	1435.24	1447.33	1459.58	1471.99	1484.56	1497.31	1510.24	1523.35	1536.66	1550.17	1563.89	1577.83	1591.99		0.0298121	1408.33	1418.43	1428.66	1439.03	1449.54	1460.2	1471	1481.96	1493.08	1504.36	1515.81	1527.44	1539.24	1551.23	1563.41	1575.78	1588.36	1601.15	1614.16	1627.39	1640.85
	0.03277	1343.71	1354.84	1366.07	1377.4	1388.84	1400.4	1412.08	1423.89	1435.84	1447.94	1460.19	1472.6	1485.17	1497.91	1510.84	1523.95	1537.26	1550.77	1564.49	1578.43	1592.6		0.0298429	1408.94	1419.03	1429.27	1439.64	1450.15	1460.8	1471.61	1482.57	1493.69	1504.97	1516.42	1528.04	1539.85	1551.83	1564.01	1576.39	1588.97	1601.76	1614.76	1627.99	1641.45
	0.032805	1344.32	1355.45	1366.67	1378	1389.45	1401	1412.68	1424.5	1436.45	1448.54	1460.79	1473.2	1485.77	1498.52	1511.44	1524.56	1537.86	1551.37	1565.09	1579.03	1593.2		0.0298737	1409.55	1419.64	1429.87	1440.24	1450.75	1461.41	1472.22	1483.17	1494.29	1505.57	1517.02	1528.65	1540.45	1552.44	1564.62	1576.99	1589.57	1602.36	1615.36	1628.59	1642.05
	0.03284	1344.92	1356.06	1367.28	1378.61	1390.05	1401.61	1413.29	1425.1	1437.05	1449.15	1461.4	1473.8	1486.38	1499.12	1512.05	1525.16	1538.47	1551.98	1565.7	1579.63	1593.8		0.0299045	1410.15	1420.25	1430.48	1440.85	1451.36	1462.02	1472.82	1483.78	1494.9	1506.18	1517.63	1529.25	1541.05	1553.04	1565.22	1577.59	1590.17	1602.96	1615.97	1629.19	1642.65
	0.0328751	1345.53	1356.66	1367.89	1379.22	1390.66	1402.22	1413.9	1425.71	1437.66	1449.76	1462	1474.41	1486.98	1499.73	1512.65	1525.76	1539.07	1552.58	1566.3	1580.24	1594.4		0.0299353	1410.76	1420.86	1431.09	1441.46	1451.97	1462.62	1473.43	1484.39	1495.5	1506.78	1518.23	1529.86	1541.66	1553.65	1565.82	1578.2	1590.78	1603.56	1616.57	1629.8	1643.25
	0.0329101	1346.14	1357.27	1368.5	1379.83	1391.26	1402.82	1414.5	1426.31	1438.26	1450.36	1462.61	1475.01	1487.59	1500.33	1513.25	1526.37	1539.67	1553.18	1566.9	1580.84	1595		0.0299661	1411.37	1421.46	1431.69	1442.06	1452.57	1463.23	1474.03	1484.99	1496.11	1507.39	1518.84	1530.46	1542.26	1554.25	1566.43	1578.8	1591.38	1604.17	1617.17	1630.4	1643.86
	0.0329451	1346.75	1357.88	1369.1	1380.43	1391.87	1403.43	1415.11	1426.92	1438.87	1450.97	1463.21	1475.62	1488.19	1500.93	1513.86	1526.97	1540.28	1553.78	1567.5	1581.44	1595.6		0.0299969	1411.98	1422.07	1432.3	1442.67	1453.18	1463.83	1474.64	1485.6	1496.71	1507.99	1519.44	1531.07	1542.87	1554.85	1567.03	1579.4	1591.98	1604.77	1617.77	1631	1644.46
	0.0329801	1347.36	1358.49	1369.71	1381.04	1392.48	1404.03	1415.71	1427.53	1439.48	1451.57	1463.82	1476.22	1488.79	1501.54	1514.46	1527.57	1540.88	1554.39	1568.11	1582.04	1596.21		0.0300277	1412.58	1422.68	1432.91	1443.28	1453.79	1464.44	1475.25	1486.2	1497.32	1508.6	1520.05	1531.67	1543.47	1555.46	1567.63	1580.01	1592.58	1605.37	1618.37	1631.6	1645.06
	0.0330151	1347.96	1359.09	1370.32	1381.65	1393.08	1404.64	1416.32	1428.13	1440.08	1452.18	1464.42	1476.83	1489.4	1502.14	1515.07	1528.18	1541.48	1554.99	1568.71	1582.64	1596.81		0.0300585	1413.19	1423.29	1433.52	1443.88	1454.39	1465.05	1475.85	1486.81	1497.93	1509.2	1520.65	1532.27	1544.08	1556.06	1568.24	1580.61	1593.19	1605.97	1618.98	1632.2	1645.66
	0.0330501	1348.57	1359.7	1370.92	1382.25	1393.69	1405.25	1416.93	1428.74	1440.69	1452.78	1465.03	1477.43	1490	1502.75	1515.67	1528.78	1542.08	1555.59	1569.31	1583.25	1597.41		0.0300893	1413.8	1423.89	1434.12	1444.49	1455	1465.65	1476.46	1487.41	1498.53	1509.81	1521.26	1532.88	1544.68	1556.66	1568.84	1581.21	1593.79	1606.58	1619.58	1632.81	1646.26
	0.0330851	1349.18	1360.31	1371.53	1382.86	1394.3	1405.85	1417.53	1429.34	1441.29	1453.39	1465.63	1478.04	1490.61	1503.35	1516.27	1529.38	1542.69	1556.2	1569.91	1583.85	1598.01		0.0301201	1414.41	1424.5	1434.73	1445.1	1455.61	1466.26	1477.06	1488.02	1499.14	1510.41	1521.86	1533.48	1545.28	1557.27	1569.44	1581.82	1594.39	1607.18	1620.18	1633.41	1646.86
	0.0331201	1349.79	1360.91	1372.14	1383.47	1394.9	1406.46	1418.14	1429.95	1441.9	1453.99	1466.24	1478.64	1491.21	1503.95	1516.88	1529.99	1543.29	1556.8	1570.52	1584.45	1598.61		0.0301509	1415.01	1425.11	1435.34	1445.7	1456.21	1466.87	1477.67	1488.63	1499.74	1511.02	1522.47	1534.09	1545.89	1557.87	1570.05	1582.42	1595	1607.78	1620.78	1634.01	1647.47
	0.0331551	1350.39	1361.52	1372.75	1384.07	1395.51	1407.07	1418.74	1430.55	1442.5	1454.6	1466.84	1479.24	1491.81	1504.56	1517.48	1530.59	1543.89	1557.4	1571.12	1585.05	1599.21		0.0301817	1415.62	1425.72	1435.94	1446.31	1456.82	1467.47	1478.28	1489.23	1500.35	1511.63	1523.07	1534.69	1546.49	1558.48	1570.65	1583.02	1595.6	1608.38	1621.39	1634.61	1648.07
	0.0331901	1351	1362.13	1373.35	1384.68	1396.12	1407.67	1419.35	1431.16	1443.11	1455.2	1467.45	1479.85	1492.42	1505.16	1518.08	1531.19	1544.5	1558	1571.72	1585.65	1599.82		0.0302125	1416.23	1426.32	1436.55	1446.92	1457.43	1468.08	1478.88	1489.84	1500.95	1512.23	1523.68	1535.3	1547.1	1559.08	1571.26	1583.63	1596.2	1608.99	1621.99	1635.21	1648.67
	0.0332252	1351.61	1362.74	1373.96	1385.29	1396.72	1408.28	1419.96	1431.77	1443.71	1455.81	1468.05	1480.45	1493.02	1505.76	1518.69	1531.8	1545.1	1558.61	1572.32	1586.26	1600.42		0.0302433	1416.84	1426.93	1437.16	1447.53	1458.03	1468.69	1479.49	1490.44	1501.56	1512.84	1524.28	1535.9	1547.7	1559.68	1571.86	1584.23	1596.81	1609.59	1622.59	1635.82	1649.27
	0.0332602	1352.22	1363.34	1374.57	1385.89	1397.33	1408.88	1420.56	1432.37	1444.32	1456.41	1468.66	1481.06	1493.63	1506.37	1519.29	1532.4	1545.7	1559.21	1572.92	1586.86	1601.02		0.0302741	1417.45	1427.54	1437.77	1448.13	1458.64	1469.29	1480.09	1491.05	1502.16	1513.44	1524.89	1536.51	1548.3	1560.29	1572.46	1584.83	1597.41	1610.19	1623.19	1636.42	1649.87
	0.0332952	1352.82	1363.95	1375.17	1386.5	1397.94	1409.49	1421.17	1432.98	1444.92	1457.02	1469.26	1481.66	1494.23	1506.97	1519.89	1533	1546.31	1559.81	1573.53	1587.46	1601.62		0.0303048	1418.05	1428.15	1438.37	1448.74	1459.25	1469.9	1480.7	1491.65	1502.77	1514.05	1525.49	1537.11	1548.91	1560.89	1573.07	1585.44	1598.01	1610.79	1623.8	1637.02	1650.47
	0.0333302	1353.43	1364.56	1375.78	1387.11	1398.54	1410.1	1421.77	1433.58	1445.53	1457.62	1469.87	1482.27	1494.84	1507.58	1520.5	1533.61	1546.91	1560.41	1574.13	1588.06	1602.22		0.0303356	1418.66	1428.75	1438.98	1449.35	1459.85	1470.5	1481.31	1492.26	1503.37	1514.65	1526.1	1537.71	1549.51	1561.5	1573.67	1586.04	1598.61	1611.4	1624.4	1637.62	1651.08
	0.0333652	1354.04	1365.17	1376.39	1387.71	1399.15	1410.7	1422.38	1434.19	1446.14	1458.23	1470.47	1482.87	1495.44	1508.18	1521.1	1534.21	1547.51	1561.02	1574.73	1588.66	1602.82		0.0303664	1419.27	1429.36	1439.59	1449.95	1460.46	1471.11	1481.91	1492.87	1503.98	1515.26	1526.7	1538.32	1550.12	1562.1	1574.27	1586.64	1599.22	1612	1625	1638.22	1651.68
	0.0334002	1354.65	1365.77	1377	1388.32	1399.76	1411.31	1422.99	1434.79	1446.74	1458.83	1471.07	1483.48	1496.04	1508.78	1521.7	1534.81	1548.11	1561.62	1575.33	1589.27	1603.42		0.0303972	1419.88	1429.97	1440.19	1450.56	1461.07	1471.72	1482.52	1493.47	1504.58	1515.86	1527.31	1538.92	1550.72	1562.7	1574.88	1587.25	1599.82	1612.6	1625.6	1638.83	1652.28
	0.0334352	1355.26	1366.38	1377.6	1388.93	1400.36	1411.92	1423.59	1435.4	1447.35	1459.44	1471.68	1484.08	1496.65	1509.39	1522.31	1535.42	1548.72	1562.22	1575.94	1589.87	1604.03		0.030428	1420.48	1430.58	1440.8	1451.17	1461.67	1472.32	1483.12	1494.08	1505.19	1516.47	1527.91	1539.53	1551.33	1563.31	1575.48	1587.85	1600.42	1613.21	1626.2	1639.43	1652.88
	0.0334702	1355.86	1366.99	1378.21	1389.54	1400.97	1412.52	1424.2	1436.01	1447.95	1460.04	1472.28	1484.69	1497.25	1509.99	1522.91	1536.02	1549.32	1562.82	1576.54	1590.47	1604.63		0.0304588	1421.09	1431.18	1441.41	1451.77	1462.28	1472.93	1483.73	1494.68	1505.8	1517.07	1528.52	1540.13	1551.93	1563.91	1576.08	1588.45	1601.03	1613.81	1626.81	1640.03	1653.48
	0.0335052	1356.47	1367.6	1378.82	1390.14	1401.58	1413.13	1424.8	1436.61	1448.56	1460.65	1472.89	1485.29	1497.86	1510.6	1523.52	1536.62	1549.92	1563.43	1577.14	1591.07	1605.23		0.0304896	1421.7	1431.79	1442.02	1452.38	1462.89	1473.54	1484.34	1495.29	1506.4	1517.68	1529.12	1540.74	1552.53	1564.52	1576.69	1589.06	1601.63	1614.41	1627.41	1640.63	1654.08
	0.0335403	1357.08	1368.2	1379.43	1390.75	1402.18	1413.73	1425.41	1437.22	1449.16	1461.25	1473.49	1485.89	1498.46	1511.2	1524.12	1537.23	1550.53	1564.03	1577.74	1591.67	1605.83		0.0305204	1422.31	1432.4	1442.62	1452.99	1463.49	1474.14	1484.94	1495.89	1507.01	1518.28	1529.72	1541.34	1553.14	1565.12	1577.29	1589.66	1602.23	1615.01	1628.01	1641.23	1654.69
	0.0335753	1357.69	1368.81	1380.03	1391.36	1402.79	1414.34	1426.02	1437.82	1449.77	1461.86	1474.1	1486.5	1499.07	1511.8	1524.72	1537.83	1551.13	1564.63	1578.35	1592.28	1606.43		0.0305512	1422.92	1433.01	1443.23	1453.59	1464.1	1474.75	1485.55	1496.5	1507.61	1518.89	1530.33	1541.95	1553.74	1565.72	1577.89	1590.26	1602.83	1615.62	1628.61	1641.84	1655.29
	0.0336103	1358.29	1369.42	1380.64	1391.96	1403.4	1414.95	1426.62	1438.43	1450.37	1462.46	1474.7	1487.1	1499.67	1512.41	1525.33	1538.43	1551.73	1565.23	1578.95	1592.88	1607.03		0.030582	1423.52	1433.61	1443.84	1454.2	1464.7	1475.35	1486.15	1497.11	1508.22	1519.49	1530.93	1542.55	1554.35	1566.33	1578.5	1590.87	1603.44	1616.22	1629.22	1642.44	1655.89
	0.0336453	1358.9	1370.03	1381.25	1392.57	1404	1415.55	1427.23	1439.03	1450.98	1463.07	1475.31	1487.71	1500.27	1513.01	1525.93	1539.04	1552.34	1565.84	1579.55	1593.48	1607.64		0.0306128	1424.13	1434.22	1444.44	1454.81	1465.31	1475.96	1486.76	1497.71	1508.82	1520.1	1531.54	1543.16	1554.95	1566.93	1579.1	1591.47	1604.04	1616.82	1629.82	1643.04	1656.49
	0.0336803	1359.51	1370.63	1381.85	1393.18	1404.61	1416.16	1427.83	1439.64	1451.58	1463.67	1475.91	1488.31	1500.88	1513.62	1526.53	1539.64	1552.94	1566.44	1580.15	1594.08	1608.24		0.0306436	1424.74	1434.83	1445.05	1455.41	1465.92	1476.57	1487.37	1498.32	1509.43	1520.7	1532.14	1543.76	1555.56	1567.53	1579.71	1592.07	1604.64	1617.42	1630.42	1643.64	1657.09
	0.0337153	1360.12	1371.24	1382.46	1393.78	1405.22	1416.77	1428.44	1440.25	1452.19	1464.28	1476.52	1488.92	1501.48	1514.22	1527.14	1540.24	1553.54	1567.04	1580.75	1594.68	1608.84		0.0306744	1425.35	1435.44	1445.66	1456.02	1466.52	1477.17	1487.97	1498.92	1510.03	1521.31	1532.75	1544.36	1556.16	1568.14	1580.31	1592.68	1605.25	1618.03	1631.02	1644.24	1657.69
	0.0337503	1360.72	1371.85	1383.07	1394.39	1405.82	1417.37	1429.05	1440.85	1452.79	1464.88	1477.12	1489.52	1502.09	1514.82	1527.74	1540.84	1554.14	1567.65	1581.36	1595.29	1609.44		0.0307052	1425.95	1436.04	1446.27	1456.63	1467.13	1477.78	1488.58	1499.53	1510.64	1521.91	1533.35	1544.97	1556.76	1568.74	1580.91	1593.28	1605.85	1618.63	1631.63	1644.84	1658.3
	0.0337853	1361.33	1372.46	1383.68	1395	1406.43	1417.98	1429.65	1441.46	1453.4	1465.49	1477.73	1490.13	1502.69	1515.43	1528.34	1541.45	1554.75	1568.25	1581.96	1595.89	1610.04		0.030736	1426.56	1436.65	1446.87	1457.23	1467.74	1478.39	1489.18	1500.13	1511.24	1522.52	1533.96	1545.57	1557.37	1569.35	1581.52	1593.88	1606.45	1619.23	1632.23	1645.45	1658.9
	0.0338203	1361.94	1373.06	1384.28	1395.6	1407.04	1418.59	1430.26	1442.06	1454.01	1466.09	1478.33	1490.73	1503.29	1516.03	1528.95	1542.05	1555.35	1568.85	1582.56	1596.49	1610.64		0.0307668	1427.17	1437.26	1447.48	1457.84	1468.34	1478.99	1489.79	1500.74	1511.85	1523.12	1534.56	1546.18	1557.97	1569.95	1582.12	1594.49	1607.06	1619.83	1632.83	1646.05	1659.5
	0.0338554	1362.55	1373.67	1384.89	1396.21	1407.64	1419.19	1430.86	1442.67	1454.61	1466.7	1478.94	1491.34	1503.9	1516.63	1529.55	1542.65	1555.95	1569.45	1583.16	1597.09	1611.25		0.0307976	1427.78	1437.87	1448.09	1458.45	1468.95	1479.6	1490.4	1501.35	1512.46	1523.73	1535.17	1546.78	1558.58	1570.55	1582.72	1595.09	1607.66	1620.44	1633.43	1646.65	1660.1
	0.0338904	1363.16	1374.28	1385.5	1396.82	1408.25	1419.8	1431.47	1443.27	1455.22	1467.3	1479.54	1491.94	1504.5	1517.24	1530.15	1543.26	1556.56	1570.06	1583.77	1597.69	1611.85		0.0308284	1428.38	1438.47	1448.7	1459.06	1469.56	1480.2	1491	1501.95	1513.06	1524.33	1535.77	1547.39	1559.18	1571.16	1583.33	1595.69	1608.26	1621.04	1634.03	1647.25	1660.7
	0.0339254	1363.76	1374.89	1386.1	1397.42	1408.86	1420.4	1432.08	1443.88	1455.82	1467.91	1480.15	1492.54	1505.11	1517.84	1530.76	1543.86	1557.16	1570.66	1584.37	1598.3	1612.45		0.0308592	1428.99	1439.08	1449.3	1459.66	1470.16	1480.81	1491.61	1502.56	1513.67	1524.94	1536.38	1547.99	1559.78	1571.76	1583.93	1596.3	1608.86	1621.64	1634.64	1647.85	1661.3
	0.0339604	1364.37	1375.49	1386.71	1398.03	1409.46	1421.01	1432.68	1444.49	1456.43	1468.51	1480.75	1493.15	1505.71	1518.45	1531.36	1544.46	1557.76	1571.26	1584.97	1598.9	1613.05		0.03089	1429.6	1439.69	1449.91	1460.27	1470.77	1481.42	1492.21	1503.16	1514.27	1525.54	1536.98	1548.6	1560.39	1572.37	1584.53	1596.9	1609.47	1622.24	1635.24	1648.46	1661.91
	0.0339954	1364.98	1376.1	1387.32	1398.64	1410.07	1421.62	1433.29	1445.09	1457.03	1469.12	1481.36	1493.75	1506.32	1519.05	1531.97	1545.07	1558.36	1571.86	1585.57	1599.5	1613.65		0.0309208	1430.21	1440.29	1450.52	1460.88	1471.38	1482.02	1492.82	1503.77	1514.88	1526.15	1537.59	1549.2	1560.99	1572.97	1585.14	1597.5	1610.07	1622.85	1635.84	1649.06	1662.51
	0.0340304	1365.59	1376.71	1387.93	1399.25	1410.68	1422.22	1433.89	1445.7	1457.64	1469.72	1481.96	1494.36	1506.92	1519.65	1532.57	1545.67	1558.97	1572.47	1586.17	1600.1	1614.25		0.0309516	1430.82	1440.9	1451.12	1461.48	1471.98	1482.63	1493.43	1504.37	1515.48	1526.75	1538.19	1549.81	1561.6	1573.57	1585.74	1598.11	1610.67	1623.45	1636.44	1649.66	1663.11
	0.0340654	1366.19	1377.32	1388.53	1399.85	1411.28	1422.83	1434.5	1446.3	1458.24	1470.33	1482.57	1494.96	1507.52	1520.26	1533.17	1546.27	1559.57	1573.07	1586.78	1600.7	1614.86		0.0309824	1431.42	1441.51	1451.73	1462.09	1472.59	1483.24	1494.03	1504.98	1516.09	1527.36	1538.8	1550.41	1562.2	1574.18	1586.34	1598.71	1611.28	1624.05	1637.05	1650.26	1663.71
	0.0341004	1366.8	1377.92	1389.14	1400.46	1411.89	1423.44	1435.11	1446.91	1458.85	1470.93	1483.17	1495.57	1508.13	1520.86	1533.78	1546.88	1560.17	1573.67	1587.38	1601.31	1615.46		0.0310132	1432.03	1442.12	1452.34	1462.7	1473.2	1483.84	1494.64	1505.59	1516.69	1527.96	1539.4	1551.01	1562.81	1574.78	1586.95	1599.31	1611.88	1624.66	1637.65	1650.86	1664.31
	0.0341354	1367.41	1378.53	1389.75	1401.07	1412.5	1424.04	1435.71	1447.51	1459.45	1471.54	1483.78	1496.17	1508.73	1521.47	1534.38	1547.48	1560.78	1574.27	1587.98	1601.91	1616.06		0.031044	1432.64	1442.72	1452.95	1463.3	1473.8	1484.45	1495.24	1506.19	1517.3	1528.57	1540.01	1551.62	1563.41	1575.39	1587.55	1599.92	1612.48	1625.26	1638.25	1651.47	1664.91
	0.0341704	1368.02	1379.14	1390.35	1401.67	1413.1	1424.65	1436.32	1448.12	1460.06	1472.14	1484.38	1496.78	1509.34	1522.07	1534.98	1548.08	1561.38	1574.88	1588.58	1602.51	1616.66		0.0310748	1433.25	1443.33	1453.55	1463.91	1474.41	1485.05	1495.85	1506.8	1517.9	1529.17	1540.61	1552.22	1564.01	1575.99	1588.16	1600.52	1613.08	1625.86	1638.85	1652.07	1665.52
	0.0342055	1368.63	1379.75	1390.96	1402.28	1413.71	1425.25	1436.92	1448.73	1460.67	1472.75	1484.99	1497.38	1509.94	1522.67	1535.59	1548.69	1561.98	1575.48	1589.19	1603.11	1617.26		0.0311056	1433.85	1443.94	1454.16	1464.52	1475.02	1485.66	1496.46	1507.4	1518.51	1529.78	1541.22	1552.83	1564.62	1576.59	1588.76	1601.12	1613.69	1626.46	1639.46	1652.67	1666.12
	0.0342405	1369.23	1380.35	1391.57	1402.89	1414.31	1425.86	1437.53	1449.33	1461.27	1473.35	1485.59	1497.98	1510.55	1523.28	1536.19	1549.29	1562.59	1576.08	1589.79	1603.71	1617.86		0.0311364	1434.46	1444.55	1454.77	1465.12	1475.62	1486.27	1497.06	1508.01	1519.11	1530.38	1541.82	1553.43	1565.22	1577.2	1589.36	1601.73	1614.29	1627.07	1640.06	1653.27	1666.72
	0.0342755	1369.84	1380.96	1392.18	1403.49	1414.92	1426.47	1438.14	1449.94	1461.88	1473.96	1486.2	1498.59	1511.15	1523.88	1536.79	1549.89	1563.19	1576.68	1590.39	1604.32	1618.47		0.0311672	1435.07	1445.15	1455.37	1465.73	1476.23	1486.87	1497.67	1508.61	1519.72	1530.99	1542.43	1554.04	1565.83	1577.8	1589.97	1602.33	1614.89	1627.67	1640.66	1653.87	1667.32
	0.0343105	1370.45	1381.57	1392.78	1404.1	1415.53	1427.07	1438.74	1450.54	1462.48	1474.56	1486.8	1499.19	1511.75	1524.49	1537.4	1550.5	1563.79	1577.29	1590.99	1604.92	1619.07		0.031198	1435.68	1445.76	1455.98	1466.34	1476.84	1487.48	1498.27	1509.22	1520.33	1531.59	1543.03	1554.64	1566.43	1578.41	1590.57	1602.93	1615.5	1628.27	1641.26	1654.48	1667.92
	0.0343455	1371.06	1382.18	1393.39	1404.71	1416.13	1427.68	1439.35	1451.15	1463.09	1475.17	1487.4	1499.8	1512.36	1525.09	1538	1551.1	1564.39	1577.89	1591.6	1605.52	1619.67		0.0312288	1436.29	1446.37	1456.59	1466.94	1477.44	1488.09	1498.88	1509.83	1520.93	1532.2	1543.64	1555.25	1567.04	1579.01	1591.17	1603.54	1616.1	1628.87	1641.86	1655.08	1668.52
	0.0343805	1371.66	1382.78	1394	1405.31	1416.74	1428.29	1439.95	1451.75	1463.69	1475.78	1488.01	1500.4	1512.96	1525.69	1538.61	1551.7	1565	1578.49	1592.2	1606.12	1620.27		0.0312596	1436.89	1446.98	1457.2	1467.55	1478.05	1488.69	1499.49	1510.43	1521.54	1532.8	1544.24	1555.85	1567.64	1579.61	1591.78	1604.14	1616.7	1629.48	1642.47	1655.68	1669.12
	0.0344155	1372.27	1383.39	1394.6	1405.92	1417.35	1428.89	1440.56	1452.36	1464.3	1476.38	1488.61	1501.01	1513.57	1526.3	1539.21	1552.31	1565.6	1579.1	1592.8	1606.72	1620.87		0.0312904	1437.5	1447.58	1457.8	1468.16	1478.66	1489.3	1500.09	1511.04	1522.14	1533.41	1544.85	1556.45	1568.24	1580.22	1592.38	1604.74	1617.31	1630.08	1643.07	1656.28	1669.73
	0.0344505	1372.88	1384	1395.21	1406.53	1417.95	1429.5	1441.17	1452.97	1464.9	1476.99	1489.22	1501.61	1514.17	1526.9	1539.81	1552.91	1566.2	1579.7	1593.4	1607.33	1621.47		0.0313212	1438.11	1448.19	1458.41	1468.77	1479.26	1489.91	1500.7	1511.64	1522.75	1534.01	1545.45	1557.06	1568.85	1580.82	1592.98	1605.34	1617.91	1630.68	1643.67	1656.88	1670.33
	0.0344855	1373.49	1384.6	1395.82	1407.13	1418.56	1430.1	1441.77	1453.57	1465.51	1477.59	1489.82	1502.22	1514.77	1527.51	1540.42	1553.51	1566.81	1580.3	1594	1607.93	1622.08		0.031352	1438.72	1448.8	1459.02	1469.37	1479.87	1490.51	1501.3	1512.25	1523.35	1534.62	1546.06	1557.66	1569.45	1581.42	1593.59	1605.95	1618.51	1631.28	1644.27	1657.49	1670.93
	0.0345206	1374.09	1385.21	1396.43	1407.74	1419.17	1430.71	1442.38	1454.18	1466.11	1478.2	1490.43	1502.82	1515.38	1528.11	1541.02	1554.12	1567.41	1580.9	1594.61	1608.53	1622.68		0.0313828	1439.32	1449.41	1459.62	1469.98	1480.48	1491.12	1501.91	1512.85	1523.96	1535.22	1546.66	1558.27	1570.06	1582.03	1594.19	1606.55	1619.11	1631.89	1644.88	1658.09	1671.53
	0.0345556	1374.7	1385.82	1397.03	1408.35	1419.77	1431.32	1442.98	1454.78	1466.72	1478.8	1491.03	1503.43	1515.98	1528.71	1541.62	1554.72	1568.01	1581.51	1595.21	1609.13	1623.28		0.0314136	1439.93	1450.01	1460.23	1470.59	1481.08	1491.72	1502.52	1513.46	1524.56	1535.83	1547.26	1558.87	1570.66	1582.63	1594.8	1607.15	1619.72	1632.49	1645.48	1658.69	1672.13
	0.0345906	1375.31	1386.43	1397.64	1408.96	1420.38	1431.92	1443.59	1455.39	1467.32	1479.41	1491.64	1504.03	1516.59	1529.32	1542.23	1555.32	1568.61	1582.11	1595.81	1609.73	1623.88		0.0314444	1440.54	1450.62	1460.84	1471.19	1481.69	1492.33	1503.12	1514.07	1525.17	1536.44	1547.87	1559.48	1571.26	1583.24	1595.4	1607.76	1620.32	1633.09	1646.08	1659.29	1672.73
	0.0346256	1375.92	1387.03	1398.25	1409.56	1420.99	1432.53	1444.2	1455.99	1467.93	1480.01	1492.24	1504.63	1517.19	1529.92	1542.83	1555.93	1569.22	1582.71	1596.41	1610.33	1624.48		0.0314752	1441.15	1451.23	1461.45	1471.8	1482.3	1492.94	1503.73	1514.67	1525.77	1537.04	1548.47	1560.08	1571.87	1583.84	1596	1608.36	1620.92	1633.69	1646.68	1659.89	1673.34
	0.0346606	1376.53	1387.64	1398.85	1410.17	1421.59	1433.14	1444.8	1456.6	1468.54	1480.62	1492.85	1505.24	1517.8	1530.52	1543.43	1556.53	1569.82	1583.31	1597.02	1610.94	1625.08		0.031506	1441.75	1451.84	1462.05	1472.41	1482.9	1493.54	1504.33	1515.28	1526.38	1537.65	1549.08	1560.69	1572.47	1584.44	1596.61	1608.96	1621.53	1634.3	1647.28	1660.5	1673.94
	0.0346956	1377.13	1388.25	1399.46	1410.78	1422.2	1433.74	1445.41	1457.21	1469.14	1481.22	1493.45	1505.84	1518.4	1531.13	1544.04	1557.13	1570.42	1583.92	1597.62	1611.54	1625.69		0.0315368	1442.36	1452.44	1462.66	1473.01	1483.51	1494.15	1504.94	1515.88	1526.99	1538.25	1549.68	1561.29	1573.08	1585.05	1597.21	1609.57	1622.13	1634.9	1647.89	1661.1	1674.54
	0.0347306	1377.74	1388.86	1400.07	1411.38	1422.81	1434.35	1446.01	1457.81	1469.75	1481.83	1494.06	1506.45	1519	1531.73	1544.64	1557.74	1571.03	1584.52	1598.22	1612.14	1626.29		0.0315676	1442.97	1453.05	1463.27	1473.62	1484.12	1494.76	1505.55	1516.49	1527.59	1538.86	1550.29	1561.9	1573.68	1585.65	1597.81	1610.17	1622.73	1635.5	1648.49	1661.7	1675.14
	0.0347656	1378.35	1389.46	1400.68	1411.99	1423.41	1434.95	1446.62	1458.42	1470.35	1482.43	1494.66	1507.05	1519.61	1532.34	1545.24	1558.34	1571.63	1585.12	1598.82	1612.74	1626.89		0.0315983	1443.58	1453.66	1463.87	1474.23	1484.72	1495.36	1506.15	1517.09	1528.2	1539.46	1550.89	1562.5	1574.29	1586.26	1598.42	1610.77	1623.33	1636.11	1649.09	1662.3	1675.74
	0.0348006	1378.96	1390.07	1401.28	1412.6	1424.02	1435.56	1447.23	1459.02	1470.96	1483.04	1495.27	1507.66	1520.21	1532.94	1545.85	1558.94	1572.23	1585.72	1599.43	1613.34	1627.49		0.0316291	1444.19	1454.27	1464.48	1474.83	1485.33	1495.97	1506.76	1517.7	1528.8	1540.07	1551.5	1563.1	1574.89	1586.86	1599.02	1611.38	1623.94	1636.71	1649.69	1662.9	1676.34
	0.0348357	1379.56	1390.68	1401.89	1413.2	1424.63	1436.17	1447.83	1459.63	1471.56	1483.64	1495.87	1508.26	1520.82	1533.54	1546.45	1559.55	1572.84	1586.33	1600.03	1613.95	1628.09		0.0316599	1444.79	1454.87	1465.09	1475.44	1485.94	1496.57	1507.36	1518.31	1529.41	1540.67	1552.1	1563.71	1575.49	1587.46	1599.62	1611.98	1624.54	1637.31	1650.3	1663.51	1676.95
	0.0348707	1380.17	1391.29	1402.5	1413.81	1425.23	1436.77	1448.44	1460.23	1472.17	1484.25	1496.48	1508.87	1521.42	1534.15	1547.06	1560.15	1573.44	1586.93	1600.63	1614.55	1628.69		0.0316907	1445.4	1455.48	1465.7	1476.05	1486.54	1497.18	1507.97	1518.91	1530.01	1541.28	1552.71	1564.31	1576.1	1588.07	1600.23	1612.58	1625.14	1637.91	1650.9	1664.11	1677.55
	0.0349057	1380.78	1391.89	1403.1	1414.42	1425.84	1437.38	1449.04	1460.84	1472.77	1484.85	1497.08	1509.47	1522.03	1534.75	1547.66	1560.75	1574.04	1587.53	1601.23	1615.15	1629.29		0.0317215	1446.01	1456.09	1466.3	1476.65	1487.15	1497.79	1508.58	1519.52	1530.62	1541.88	1553.31	1564.92	1576.7	1588.67	1600.83	1613.19	1625.75	1638.52	1651.5	1664.71	1678.15
	0.0349407	1381.39	1392.5	1403.71	1415.02	1426.45	1437.99	1449.65	1461.45	1473.38	1485.46	1497.69	1510.08	1522.63	1535.36	1548.26	1561.36	1574.64	1588.13	1601.83	1615.75	1629.9		0.0317523	1446.62	1456.7	1466.91	1477.26	1487.75	1498.39	1509.18	1520.12	1531.22	1542.49	1553.92	1565.52	1577.31	1589.28	1601.43	1613.79	1626.35	1639.12	1652.1	1665.31	1678.75
	0.0349757	1382	1393.11	1404.32	1415.63	1427.05	1438.59	1450.26	1462.05	1473.98	1486.06	1498.29	1510.68	1523.23	1535.96	1548.87	1561.96	1575.25	1588.74	1602.44	1616.35	1630.5		0.0317831	1447.22	1457.3	1467.52	1477.87	1488.36	1499	1509.79	1520.73	1531.83	1543.09	1554.52	1566.13	1577.91	1589.88	1602.04	1614.39	1626.95	1639.72	1652.71	1665.91	1679.35
	0.0350107	1382.6	1393.72	1404.93	1416.24	1427.66	1439.2	1450.86	1462.66	1474.59	1486.67	1498.9	1511.28	1523.84	1536.56	1549.47	1562.56	1575.85	1589.34	1603.04	1616.96	1631.1		0.0318139	1447.83	1457.91	1468.12	1478.48	1488.97	1499.61	1510.39	1521.33	1532.43	1543.7	1555.13	1566.73	1578.52	1590.48	1602.64	1615	1627.56	1640.32	1653.31	1666.52	1679.95
	0.0350457	1383.21	1394.32	1405.53	1416.84	1428.27	1439.81	1451.47	1463.26	1475.2	1487.27	1499.5	1511.89	1524.44	1537.17	1550.07	1563.17	1576.45	1589.94	1603.64	1617.56	1631.7		0.0318447	1448.44	1458.52	1468.73	1479.08	1489.57	1500.21	1511	1521.94	1533.04	1544.3	1555.73	1567.34	1579.12	1591.09	1603.25	1615.6	1628.16	1640.93	1653.91	1667.12	1680.56
	0.0350807	1383.82	1394.93	1406.14	1417.45	1428.87	1440.41	1452.07	1463.87	1475.8	1487.88	1500.11	1512.49	1525.05	1537.77	1550.68	1563.77	1577.06	1590.55	1604.24	1618.16	1632.3		0.0318755	1449.05	1459.13	1469.34	1479.69	1490.18	1500.82	1511.61	1522.55	1533.64	1544.91	1556.34	1567.94	1579.72	1591.69	1603.85	1616.2	1628.76	1641.53	1654.51	1667.72	1681.16
	0.0351157	1384.43	1395.54	1406.75	1418.06	1429.48	1441.02	1452.68	1464.47	1476.41	1488.48	1500.71	1513.1	1525.65	1538.38	1551.28	1564.37	1577.66	1591.15	1604.85	1618.76	1632.9		0.0319063	1449.66	1459.73	1469.95	1480.3	1490.79	1501.42	1512.21	1523.15	1534.25	1545.51	1556.94	1568.55	1580.33	1592.29	1604.45	1616.81	1629.36	1642.13	1655.11	1668.32	1681.76
	0.0351507	1385.03	1396.15	1407.35	1418.66	1430.09	1441.62	1453.29	1465.08	1477.01	1489.09	1501.32	1513.7	1526.25	1538.98	1551.88	1564.98	1578.26	1591.75	1605.45	1619.36	1633.51		0.0319371	1450.26	1460.34	1470.55	1480.9	1491.39	1502.03	1512.82	1523.76	1534.86	1546.12	1557.55	1569.15	1580.93	1592.9	1605.06	1617.41	1629.97	1642.73	1655.72	1668.92	1682.36
	0.0351858	1385.64	1396.75	1407.96	1419.27	1430.69	1442.23	1453.89	1465.69	1477.62	1489.69	1501.92	1514.31	1526.86	1539.58	1552.49	1565.58	1578.86	1592.35	1606.05	1619.97	1634.11		0.0319679	1450.87	1460.95	1471.16	1481.51	1492	1502.64	1513.42	1524.36	1535.46	1546.72	1558.15	1569.75	1581.54	1593.5	1605.66	1618.01	1630.57	1643.34	1656.32	1669.53	1682.96
	0.0352208	1386.25	1397.36	1408.57	1419.88	1431.3	1442.84	1454.5	1466.29	1478.22	1490.3	1502.53	1514.91	1527.46	1540.19	1553.09	1566.18	1579.47	1592.96	1606.65	1620.57	1634.71		0.0319987	1451.48	1461.56	1471.77	1482.12	1492.61	1503.24	1514.03	1524.97	1536.07	1547.33	1558.76	1570.36	1582.14	1594.11	1606.26	1618.62	1631.17	1643.94	1656.92	1670.13	1683.56
	0.0352558	1386.86	1397.97	1409.18	1420.49	1431.91	1443.44	1455.1	1466.9	1478.83	1490.9	1503.13	1515.52	1528.07	1540.79	1553.69	1566.79	1580.07	1593.56	1607.26	1621.17	1635.31		0.0320295	1452.09	1462.16	1472.37	1482.72	1493.21	1503.85	1514.64	1525.57	1536.67	1547.93	1559.36	1570.96	1582.74	1594.71	1606.87	1619.22	1631.78	1644.54	1657.52	1670.73	1684.17
	0.0352908	1387.46	1398.58	1409.78	1421.09	1432.51	1444.05	1455.71	1467.5	1479.43	1491.51	1503.74	1516.12	1528.67	1541.39	1554.3	1567.39	1580.67	1594.16	1607.86	1621.77	1635.91		0.0320603	1452.69	1462.77	1472.98	1483.33	1493.82	1504.46	1515.24	1526.18	1537.28	1548.54	1559.97	1571.57	1583.35	1595.31	1607.47	1619.82	1632.38	1645.14	1658.13	1671.33	1684.77
	0.0353258	1388.07	1399.18	1410.39	1421.7	1433.12	1444.66	1456.32	1468.11	1480.04	1492.11	1504.34	1516.72	1529.28	1542	1554.9	1567.99	1581.28	1594.76	1608.46	1622.37	1636.51		0.0320911	1453.3	1463.38	1473.59	1483.94	1494.43	1505.06	1515.85	1526.79	1537.88	1549.14	1560.57	1572.17	1583.95	1595.92	1608.07	1620.43	1632.98	1645.75	1658.73	1671.93	1685.37
	0.0353608	1388.68	1399.79	1411	1422.31	1433.73	1445.26	1456.92	1468.71	1480.64	1492.72	1504.94	1517.33	1529.88	1542.6	1555.51	1568.6	1581.88	1595.37	1609.06	1622.98	1637.12		0.0321219	1453.91	1463.98	1474.2	1484.54	1495.03	1505.67	1516.45	1527.39	1538.49	1549.75	1561.18	1572.78	1584.56	1596.52	1608.68	1621.03	1633.59	1646.35	1659.33	1672.54	1685.97
	0.0353958	1389.29	1400.4	1411.6	1422.91	1434.33	1445.87	1457.53	1469.32	1481.25	1493.32	1505.55	1517.93	1530.48	1543.21	1556.11	1569.2	1582.48	1595.97	1609.66	1623.58	1637.72		0.0321527	1454.52	1464.59	1474.8	1485.15	1495.64	1506.28	1517.06	1528	1539.09	1550.35	1561.78	1573.38	1585.16	1597.13	1609.28	1621.63	1634.19	1646.95	1659.93	1673.14	1686.57
	0.0354308	1389.9	1401.01	1412.21	1423.52	1434.94	1446.47	1458.13	1469.93	1481.85	1493.93	1506.15	1518.54	1531.09	1543.81	1556.71	1569.8	1583.09	1596.57	1610.27	1624.18	1638.32		0.0321835	1455.12	1465.2	1475.41	1485.76	1496.25	1506.88	1517.67	1528.6	1539.7	1550.96	1562.39	1573.99	1585.77	1597.73	1609.88	1622.24	1634.79	1647.56	1660.54	1673.74	1687.17
	0.0354658	1390.5	1401.61	1412.82	1424.13	1435.55	1447.08	1458.74	1470.53	1482.46	1494.53	1506.76	1519.14	1531.69	1544.41	1557.32	1570.41	1583.69	1597.17	1610.87	1624.78	1638.92		0.0322143	1455.73	1465.81	1476.02	1486.36	1496.85	1507.49	1518.27	1529.21	1540.3	1551.56	1562.99	1574.59	1586.37	1598.33	1610.49	1622.84	1635.39	1648.16	1661.14	1674.34	1687.78
	0.0355009	1391.11	1402.22	1413.43	1424.73	1436.15	1447.69	1459.35	1471.14	1483.07	1495.14	1507.36	1519.75	1532.3	1545.02	1557.92	1571.01	1584.29	1597.78	1611.47	1625.38	1639.52		0.0322451	1456.34	1466.41	1476.62	1486.97	1497.46	1508.09	1518.88	1529.81	1540.91	1552.17	1563.59	1575.19	1586.97	1598.94	1611.09	1623.44	1636	1648.76	1661.74	1674.94	1688.38
	0.0355359	1391.72	1402.83	1414.03	1425.34	1436.76	1448.29	1459.95	1471.74	1483.67	1495.74	1507.97	1520.35	1532.9	1545.62	1558.52	1571.61	1584.89	1598.38	1612.07	1625.99	1640.12		0.0322759	1456.95	1467.02	1477.23	1487.58	1498.07	1508.7	1519.48	1530.42	1541.52	1552.77	1564.2	1575.8	1587.58	1599.54	1611.7	1624.05	1636.6	1649.36	1662.34	1675.55	1688.98
	0.0355709	1392.33	1403.44	1414.64	1425.95	1437.36	1448.9	1460.56	1472.35	1484.28	1496.35	1508.57	1520.96	1533.51	1546.23	1559.13	1572.22	1585.5	1598.98	1612.68	1626.59	1640.73		0.0323067	1457.56	1467.63	1477.84	1488.19	1498.67	1509.31	1520.09	1531.03	1542.12	1553.38	1564.8	1576.4	1588.18	1600.15	1612.3	1624.65	1637.2	1649.97	1662.94	1676.15	1689.58
	0.0356059	1392.93	1404.04	1415.25	1426.55	1437.97	1449.51	1461.16	1472.95	1484.88	1496.95	1509.18	1521.56	1534.11	1546.83	1559.73	1572.82	1586.1	1599.58	1613.28	1627.19	1641.33		0.0323375	1458.16	1468.24	1478.45	1488.79	1499.28	1509.91	1520.7	1531.63	1542.73	1553.98	1565.41	1577.01	1588.79	1600.75	1612.9	1625.25	1637.81	1650.57	1663.55	1676.75	1690.18
	0.0356409	1393.54	1404.65	1415.85	1427.16	1438.58	1450.11	1461.77	1473.56	1485.49	1497.56	1509.78	1522.17	1534.71	1547.43	1560.33	1573.42	1586.7	1600.19	1613.88	1627.79	1641.93		0.0323683	1458.77	1468.84	1479.05	1489.4	1499.89	1510.52	1521.3	1532.24	1543.33	1554.59	1566.01	1577.61	1589.39	1601.35	1613.51	1625.86	1638.41	1651.17	1664.15	1677.35	1690.78
	0.0356759	1394.15	1405.26	1416.46	1427.77	1439.18	1450.72	1462.38	1474.17	1486.09	1498.16	1510.39	1522.77	1535.32	1548.04	1560.94	1574.02	1587.31	1600.79	1614.48	1628.39	1642.53		0.0323991	1459.38	1469.45	1479.66	1490.01	1500.49	1511.13	1521.91	1532.84	1543.94	1555.19	1566.62	1578.22	1590	1601.96	1614.11	1626.46	1639.01	1651.77	1664.75	1677.95	1691.39
	0.0357109	1394.76	1405.87	1417.07	1428.37	1439.79	1451.32	1462.98	1474.77	1486.7	1498.77	1510.99	1523.37	1535.92	1548.64	1561.54	1574.63	1587.91	1601.39	1615.09	1629	1643.13		0.0324299	1459.99	1470.06	1480.27	1490.61	1501.1	1511.73	1522.51	1533.45	1544.54	1555.8	1567.22	1578.82	1590.6	1602.56	1614.71	1627.06	1639.61	1652.38	1665.35	1678.56	1691.99
	0.0357459	1395.37	1406.47	1417.68	1428.98	1440.4	1451.93	1463.59	1475.38	1487.3	1499.37	1511.6	1523.98	1536.53	1549.25	1562.15	1575.23	1588.51	1602	1615.69	1629.6	1643.73		0.0324607	1460.59	1470.67	1480.87	1491.22	1501.71	1512.34	1523.12	1534.05	1545.15	1556.4	1567.83	1579.43	1591.2	1603.17	1615.32	1627.67	1640.22	1652.98	1665.96	1679.16	1692.59
	0.0357809	1395.97	1407.08	1418.28	1429.59	1441	1452.54	1464.19	1475.98	1487.91	1499.98	1512.2	1524.58	1537.13	1549.85	1562.75	1575.83	1589.12	1602.6	1616.29	1630.2	1644.34		0.0324915	1461.2	1471.27	1481.48	1491.83	1502.31	1512.94	1523.73	1534.66	1545.75	1557.01	1568.43	1580.03	1591.81	1603.77	1615.92	1628.27	1640.82	1653.58	1666.56	1679.76	1693.19
	0.0358159	1396.58	1407.69	1418.89	1430.2	1441.61	1453.14	1464.8	1476.59	1488.51	1500.59	1512.81	1525.19	1537.73	1550.45	1563.35	1576.44	1589.72	1603.2	1616.89	1630.8	1644.94		0.0325223	1461.81	1471.88	1482.09	1492.43	1502.92	1513.55	1524.33	1535.27	1546.36	1557.61	1569.04	1580.64	1592.41	1604.37	1616.52	1628.87	1641.42	1654.18	1667.16	1680.36	1693.79
	0.035851	1397.19	1408.29	1419.5	1430.8	1442.22	1453.75	1465.41	1477.19	1489.12	1501.19	1513.41	1525.79	1538.34	1551.06	1563.96	1577.04	1590.32	1603.8	1617.49	1631.4	1645.54		0.0325531	1462.42	1472.49	1482.7	1493.04	1503.53	1514.16	1524.94	1535.87	1546.96	1558.22	1569.64	1581.24	1593.02	1604.98	1617.13	1629.48	1642.03	1654.79	1667.76	1680.96	1694.39
	0.035886	1397.8	1408.9	1420.1	1431.41	1442.82	1454.36	1466.01	1477.8	1489.73	1501.8	1514.02	1526.4	1538.94	1551.66	1564.56	1577.64	1590.92	1604.41	1618.1	1632.01	1646.14		0.0325839	1463.02	1473.1	1483.3	1493.65	1504.13	1514.76	1525.54	1536.48	1547.57	1558.82	1570.25	1581.84	1593.62	1605.58	1617.73	1630.08	1642.63	1655.39	1668.37	1681.56	1694.99
	0.035921	1398.4	1409.51	1420.71	1432.02	1443.43	1454.96	1466.62	1478.41	1490.33	1502.4	1514.62	1527	1539.55	1552.27	1565.16	1578.25	1591.53	1605.01	1618.7	1632.61	1646.74		0.0326147	1463.63	1473.7	1483.91	1494.25	1504.74	1515.37	1526.15	1537.08	1548.17	1559.43	1570.85	1582.45	1594.22	1606.18	1618.34	1630.68	1643.23	1655.99	1668.97	1682.17	1695.6
	0.035956	1399.01	1410.12	1421.32	1432.62	1444.04	1455.57	1467.22	1479.01	1490.94	1503.01	1515.23	1527.61	1540.15	1552.87	1565.77	1578.85	1592.13	1605.61	1619.3	1633.21	1647.34		0.0326455	1464.24	1474.31	1484.52	1494.86	1505.35	1515.98	1526.76	1537.69	1548.78	1560.03	1571.46	1583.05	1594.83	1606.79	1618.94	1631.29	1643.84	1656.59	1669.57	1682.77	1696.2
	0.035991	1399.62	1410.72	1421.93	1433.23	1444.64	1456.18	1467.83	1479.62	1491.54	1503.61	1515.83	1528.21	1540.76	1553.47	1566.37	1579.45	1592.73	1606.21	1619.9	1633.81	1647.95		0.0326763	1464.85	1474.92	1485.12	1495.47	1505.95	1516.58	1527.36	1538.29	1549.39	1560.64	1572.06	1583.66	1595.43	1607.39	1619.54	1631.89	1644.44	1657.2	1670.17	1683.37	1696.8
	0.036026	1400.23	1411.33	1422.53	1433.84	1445.25	1456.78	1468.44	1480.22	1492.15	1504.22	1516.44	1528.82	1541.36	1554.08	1566.97	1580.06	1593.34	1606.82	1620.51	1634.41	1648.55		0.0327071	1465.46	1475.53	1485.73	1496.07	1506.56	1517.19	1527.97	1538.9	1549.99	1561.24	1572.67	1584.26	1596.04	1608	1620.15	1632.49	1645.04	1657.8	1670.77	1683.97	1697.4
	0.036061	1400.83	1411.94	1423.14	1434.44	1445.86	1457.39	1469.04	1480.83	1492.75	1504.82	1517.04	1529.42	1541.96	1554.68	1567.58	1580.66	1593.94	1607.42	1621.11	1635.02	1649.15		0.0327379	1466.06	1476.13	1486.34	1496.68	1507.17	1517.79	1528.57	1539.51	1550.6	1561.85	1573.27	1584.87	1596.64	1608.6	1620.75	1633.1	1645.64	1658.4	1671.38	1684.57	1698
	0.036096	1401.44	1412.55	1423.75	1435.05	1446.46	1457.99	1469.65	1481.43	1493.36	1505.43	1517.65	1530.02	1542.57	1555.28	1568.18	1581.26	1594.54	1608.02	1621.71	1635.62	1649.75		0.0327687	1466.67	1476.74	1486.95	1497.29	1507.77	1518.4	1529.18	1540.11	1551.2	1562.46	1573.88	1585.47	1597.25	1609.2	1621.35	1633.7	1646.25	1659.01	1671.98	1685.18	1698.6
	0.036131	1402.05	1413.15	1424.35	1435.66	1447.07	1458.6	1470.25	1482.04	1493.96	1506.03	1518.25	1530.63	1543.17	1555.89	1568.78	1581.87	1595.14	1608.62	1622.31	1636.22	1650.35		0.0327995	1467.28	1477.35	1487.55	1497.9	1508.38	1519.01	1529.79	1540.72	1551.81	1563.06	1574.48	1586.08	1597.85	1609.81	1621.96	1634.3	1646.85	1659.61	1672.58	1685.78	1699.21
	0.0361661	1402.66	1413.76	1424.96	1436.26	1447.68	1459.21	1470.86	1482.65	1494.57	1506.64	1518.86	1531.23	1543.78	1556.49	1569.39	1582.47	1595.75	1609.23	1622.92	1636.82	1650.95		0.0328303	1467.89	1477.96	1488.16	1498.5	1508.99	1519.61	1530.39	1541.32	1552.41	1563.67	1575.09	1586.68	1598.45	1610.41	1622.56	1634.91	1647.45	1660.21	1673.18	1686.38	1699.81
	0.0362011	1403.27	1414.37	1425.57	1436.87	1448.28	1459.81	1471.47	1483.25	1495.17	1507.24	1519.46	1531.84	1544.38	1557.1	1569.99	1583.07	1596.35	1609.83	1623.52	1637.42	1651.56		0.0328611	1468.49	1478.56	1488.77	1499.11	1509.59	1520.22	1531	1541.93	1553.02	1564.27	1575.69	1587.29	1599.06	1611.02	1623.16	1635.51	1648.06	1660.81	1673.79	1686.98	1700.41
	0.0362361	1403.87	1414.98	1426.18	1437.48	1448.89	1460.42	1472.07	1483.86	1495.78	1507.85	1520.07	1532.44	1544.99	1557.7	1570.6	1583.68	1596.95	1610.43	1624.12	1638.03	1652.16		0.0328918	1469.1	1479.17	1489.37	1499.72	1510.2	1520.83	1531.6	1542.53	1553.62	1564.88	1576.3	1587.89	1599.66	1611.62	1623.77	1636.11	1648.66	1661.42	1674.39	1687.58	1701.01
	0.0362711	1404.48	1415.58	1426.78	1438.08	1449.5	1461.03	1472.68	1484.46	1496.38	1508.45	1520.67	1533.05	1545.59	1558.3	1571.2	1584.28	1597.56	1611.03	1624.72	1638.63	1652.76		0.0329226	1469.71	1479.78	1489.98	1500.32	1510.8	1521.43	1532.21	1543.14	1554.23	1565.48	1576.9	1588.49	1600.27	1612.22	1624.37	1636.72	1649.26	1662.02	1674.99	1688.19	1701.61
	0.0363061	1405.09	1416.19	1427.39	1438.69	1450.1	1461.63	1473.28	1485.07	1496.99	1509.06	1521.27	1533.65	1546.19	1558.91	1571.8	1584.88	1598.16	1611.64	1625.32	1639.23	1653.36		0.0329534	1470.32	1480.39	1490.59	1500.93	1511.41	1522.04	1532.82	1543.75	1554.83	1566.09	1577.51	1589.1	1600.87	1612.83	1624.97	1637.32	1649.86	1662.62	1675.59	1688.79	1702.21
	0.0363411	1405.7	1416.8	1428	1439.3	1450.71	1462.24	1473.89	1485.67	1497.6	1509.66	1521.88	1534.26	1546.8	1559.51	1572.41	1585.49	1598.76	1612.24	1625.93	1639.83	1653.96		0.0329842	1470.93	1480.99	1491.2	1501.54	1512.02	1522.65	1533.42	1544.35	1555.44	1566.69	1578.11	1589.7	1601.48	1613.43	1625.58	1637.92	1650.47	1663.22	1676.2	1689.39	1702.82
	0.0363761	1406.3	1417.41	1428.6	1439.91	1451.32	1462.84	1474.5	1486.28	1498.2	1510.27	1522.48	1534.86	1547.4	1560.12	1573.01	1586.09	1599.37	1612.84	1626.53	1640.43	1654.56		0.033015	1471.53	1481.6	1491.8	1502.14	1512.62	1523.25	1534.03	1544.96	1556.05	1567.3	1578.72	1590.31	1602.08	1614.04	1626.18	1638.52	1651.07	1663.83	1676.8	1689.99	1703.42
	0.0364111	1406.91	1418.01	1429.21	1440.51	1451.92	1463.45	1475.1	1486.89	1498.81	1510.87	1523.09	1535.46	1548.01	1560.72	1573.61	1586.69	1599.97	1613.44	1627.13	1641.04	1655.17		0.0330458	1472.14	1482.21	1492.41	1502.75	1513.23	1523.86	1534.63	1545.56	1556.65	1567.9	1579.32	1590.91	1602.68	1614.64	1626.79	1639.13	1651.67	1664.43	1677.4	1690.59	1704.02
	0.0364461	1407.52	1418.62	1429.82	1441.12	1452.53	1464.06	1475.71	1487.49	1499.41	1511.48	1523.69	1536.07	1548.61	1561.32	1574.22	1587.3	1600.57	1614.05	1627.73	1641.64	1655.77		0.0330766	1472.75	1482.82	1493.02	1503.36	1513.84	1524.46	1535.24	1546.17	1557.26	1568.51	1579.92	1591.52	1603.29	1615.24	1627.39	1639.73	1652.28	1665.03	1678	1691.2	1704.62
	0.0364812	1408.13	1419.23	1430.43	1441.73	1453.14	1464.66	1476.31	1488.1	1500.02	1512.08	1524.3	1536.67	1549.21	1561.93	1574.82	1587.9	1601.17	1614.65	1628.34	1642.24	1656.37		0.0331074	1473.36	1483.42	1493.62	1503.96	1514.44	1525.07	1535.85	1546.77	1557.86	1569.11	1580.53	1592.12	1603.89	1615.85	1627.99	1640.33	1652.88	1665.63	1678.6	1691.8	1705.22
	0.0365162	1408.74	1419.84	1431.03	1442.33	1453.74	1465.27	1476.92	1488.7	1500.62	1512.69	1524.9	1537.28	1549.82	1562.53	1575.42	1588.5	1601.78	1615.25	1628.94	1642.84	1656.97		0.0331382	1473.96	1484.03	1494.23	1504.57	1515.05	1525.68	1536.45	1547.38	1558.47	1569.72	1581.13	1592.73	1604.5	1616.45	1628.6	1640.94	1653.48	1666.24	1679.21	1692.4	1705.82
	0.0365512	1409.34	1420.44	1431.64	1442.94	1454.35	1465.88	1477.53	1489.31	1501.23	1513.29	1525.51	1537.88	1550.42	1563.14	1576.03	1589.11	1602.38	1615.86	1629.54	1643.44	1657.57		0.033169	1474.57	1484.64	1494.84	1505.18	1515.66	1526.28	1537.06	1547.99	1559.07	1570.32	1581.74	1593.33	1605.1	1617.05	1629.2	1641.54	1654.09	1666.84	1679.81	1693	1706.43
	0.0365862	1409.95	1421.05	1432.25	1443.55	1454.96	1466.48	1478.13	1489.91	1501.83	1513.9	1526.11	1538.49	1551.03	1563.74	1576.63	1589.71	1602.98	1616.46	1630.14	1644.05	1658.17		0.0331998	1475.18	1485.25	1495.45	1505.78	1516.26	1526.89	1537.66	1548.59	1559.68	1570.93	1582.34	1593.93	1605.7	1617.66	1629.8	1642.14	1654.69	1667.44	1680.41	1693.6	1707.03
	0.0366212	1410.56	1421.66	1432.85	1444.15	1455.56	1467.09	1478.74	1490.52	1502.44	1514.5	1526.72	1539.09	1551.63	1564.34	1577.23	1590.31	1603.59	1617.06	1630.75	1644.65	1658.77		0.0332306	1475.79	1485.85	1496.05	1506.39	1516.87	1527.5	1538.27	1549.2	1560.28	1571.53	1582.95	1594.54	1606.31	1618.26	1630.41	1642.75	1655.29	1668.04	1681.01	1694.21	1707.63
	0.0366562	1411.17	1422.27	1433.46	1444.76	1456.17	1467.69	1479.34	1491.13	1503.04	1515.11	1527.32	1539.7	1552.24	1564.95	1577.84	1590.92	1604.19	1617.66	1631.35	1645.25	1659.38		0.0332614	1476.39	1486.46	1496.66	1507	1517.48	1528.1	1538.88	1549.8	1560.89	1572.14	1583.55	1595.14	1606.91	1618.87	1631.01	1643.35	1655.89	1668.65	1681.62	1694.81	1708.23
	0.0366912	1411.77	1422.87	1434.07	1445.37	1456.78	1468.3	1479.95	1491.73	1503.65	1515.71	1527.93	1540.3	1552.84	1565.55	1578.44	1591.52	1604.79	1618.27	1631.95	1645.85	1659.98		0.0332922	1477	1487.07	1497.27	1507.6	1518.08	1528.71	1539.48	1550.41	1561.49	1572.74	1584.16	1595.75	1607.52	1619.47	1631.61	1643.95	1656.5	1669.25	1682.22	1695.41	1708.83
	0.0367262	1412.38	1423.48	1434.68	1445.97	1457.38	1468.91	1480.56	1492.34	1504.26	1516.32	1528.53	1540.91	1553.44	1566.15	1579.05	1592.12	1605.39	1618.87	1632.55	1646.45	1660.58		0.033323	1477.61	1487.68	1497.87	1508.21	1518.69	1529.31	1540.09	1551.01	1562.1	1573.35	1584.76	1596.35	1608.12	1620.07	1632.22	1644.56	1657.1	1669.85	1682.82	1696.01	1709.43
	0.0367612	1412.99	1424.09	1435.28	1446.58	1457.99	1469.51	1481.16	1492.94	1504.86	1516.92	1529.14	1541.51	1554.05	1566.76	1579.65	1592.73	1606	1619.47	1633.15	1647.05	1661.18		0.0333538	1478.22	1488.28	1498.48	1508.82	1519.3	1529.92	1540.69	1551.62	1562.7	1573.95	1585.37	1596.96	1608.73	1620.68	1632.82	1645.16	1657.7	1670.45	1683.42	1696.61	1710.04
	0.0367962	1413.6	1424.7	1435.89	1447.19	1458.6	1470.12	1481.77	1493.55	1505.47	1517.53	1529.74	1542.11	1554.65	1567.36	1580.25	1593.33	1606.6	1620.07	1633.76	1647.66	1661.78		0.0333846	1478.83	1488.89	1499.09	1509.43	1519.9	1530.53	1541.3	1552.23	1563.31	1574.56	1585.97	1597.56	1609.33	1621.28	1633.42	1645.76	1658.31	1671.06	1684.03	1697.22	1710.64
	0.0368313	1414.2	1425.3	1436.5	1447.79	1459.2	1470.73	1482.37	1494.15	1506.07	1518.13	1530.35	1542.72	1555.26	1567.97	1580.86	1593.93	1607.2	1620.68	1634.36	1648.26	1662.38		0.0334154	1479.43	1489.5	1499.7	1510.03	1520.51	1531.13	1541.91	1552.83	1563.92	1575.16	1586.58	1598.17	1609.93	1621.89	1634.03	1646.37	1658.91	1671.66	1684.63	1697.82	1711.24
	0.0368663	1414.81	1425.91	1437.1	1448.4	1459.81	1471.33	1482.98	1494.76	1506.68	1518.74	1530.95	1543.32	1555.86	1568.57	1581.46	1594.54	1607.81	1621.28	1634.96	1648.86	1662.99		0.0334462	1480.04	1490.1	1500.3	1510.64	1521.12	1531.74	1542.51	1553.44	1564.52	1575.77	1587.18	1598.77	1610.54	1622.49	1634.63	1646.97	1659.51	1672.26	1685.23	1698.42	1711.84
	0.0369013	1415.42	1426.52	1437.71	1449.01	1460.42	1471.94	1483.59	1495.37	1507.28	1519.34	1531.56	1543.93	1556.47	1569.17	1582.06	1595.14	1608.41	1621.88	1635.56	1649.46	1663.59		0.033477	1480.65	1490.71	1500.91	1511.25	1521.72	1532.35	1543.12	1554.04	1565.13	1576.37	1587.79	1599.38	1611.14	1623.09	1635.24	1647.57	1660.12	1672.87	1685.83	1699.02	1712.44
	0.0369363	1416.03	1427.13	1438.32	1449.62	1461.02	1472.55	1484.19	1495.97	1507.89	1519.95	1532.16	1544.53	1557.07	1569.78	1582.67	1595.74	1609.01	1622.48	1636.17	1650.06	1664.19		0.0335078	1481.26	1491.32	1501.52	1511.85	1522.33	1532.95	1543.72	1554.65	1565.73	1576.98	1588.39	1599.98	1611.75	1623.7	1635.84	1648.18	1660.72	1673.47	1686.43	1699.62	1713.04
	0.0369713	1416.64	1427.73	1438.93	1450.22	1461.63	1473.15	1484.8	1496.58	1508.49	1520.55	1532.77	1545.14	1557.67	1570.38	1583.27	1596.35	1609.62	1623.09	1636.77	1650.67	1664.79		0.0335386	1481.86	1491.93	1502.12	1512.46	1522.94	1533.56	1544.33	1555.25	1566.34	1577.58	1589	1600.58	1612.35	1624.3	1636.44	1648.78	1661.32	1674.07	1687.04	1700.23	1713.65
	0.0370063	1417.24	1428.34	1439.53	1450.83	1462.23	1473.76	1485.4	1497.18	1509.1	1521.16	1533.37	1545.74	1558.28	1570.99	1583.87	1596.95	1610.22	1623.69	1637.37	1651.27	1665.39		0.0335694	1482.47	1492.53	1502.73	1513.07	1523.54	1534.16	1544.94	1555.86	1566.94	1578.19	1589.6	1601.19	1612.96	1624.91	1637.05	1649.38	1661.92	1674.67	1687.64	1700.83	1714.25
	0.0370413	1417.85	1428.95	1440.14	1451.44	1462.84	1474.36	1486.01	1497.79	1509.7	1521.76	1533.98	1546.35	1558.88	1571.59	1584.48	1597.55	1610.82	1624.29	1637.97	1651.87	1665.99		0.0336002	1483.08	1493.14	1503.34	1513.67	1524.15	1534.77	1545.54	1556.47	1567.55	1578.79	1590.21	1601.79	1613.56	1625.51	1637.65	1649.99	1662.53	1675.28	1688.24	1701.43	1714.85
	0.0370763	1418.46	1429.56	1440.75	1452.04	1463.45	1474.97	1486.62	1498.39	1510.31	1522.37	1534.58	1546.95	1559.49	1572.19	1585.08	1598.16	1611.42	1624.89	1638.58	1652.47	1666.6		0.033631	1483.69	1493.75	1503.95	1514.28	1524.76	1535.38	1546.15	1557.07	1568.15	1579.4	1590.81	1602.4	1614.16	1626.11	1638.25	1650.59	1663.13	1675.88	1688.84	1702.03	1715.45
	0.0371113	1419.07	1430.16	1441.35	1452.65	1464.05	1475.58	1487.22	1499	1510.91	1522.97	1535.19	1547.56	1560.09	1572.8	1585.69	1598.76	1612.03	1625.5	1639.18	1653.07	1667.2		0.0336618	1484.3	1494.36	1504.55	1514.89	1525.36	1535.98	1546.75	1557.68	1568.76	1580	1591.42	1603	1614.77	1626.72	1638.86	1651.19	1663.73	1676.48	1689.45	1702.63	1716.05
	0.0371464	1419.67	1430.77	1441.96	1453.26	1464.66	1476.18	1487.83	1499.61	1511.52	1523.58	1535.79	1548.16	1560.69	1573.4	1586.29	1599.36	1612.63	1626.1	1639.78	1653.68	1667.8		0.0336926	1484.9	1494.96	1505.16	1515.49	1525.97	1536.59	1547.36	1558.28	1569.36	1580.61	1592.02	1603.61	1615.37	1627.32	1639.46	1651.8	1664.34	1677.08	1690.05	1703.24	1716.65
	0.0371814	1420.28	1431.38	1442.57	1453.86	1465.27	1476.79	1488.43	1500.21	1512.13	1524.18	1536.4	1548.76	1561.3	1574.01	1586.89	1599.97	1613.23	1626.7	1640.38	1654.28	1668.4		0.0337234	1485.51	1495.57	1505.77	1516.1	1526.58	1537.2	1547.97	1558.89	1569.97	1581.21	1592.63	1604.21	1615.98	1627.93	1640.06	1652.4	1664.94	1677.69	1690.65	1703.84	1717.26
	0.0372164	1420.89	1431.99	1443.18	1454.47	1465.87	1477.4	1489.04	1500.82	1512.73	1524.79	1537	1549.37	1561.9	1574.61	1587.5	1600.57	1613.84	1627.31	1640.98	1654.88	1669		0.0337542	1486.12	1496.18	1506.37	1516.71	1527.18	1537.8	1548.57	1559.49	1570.58	1581.82	1593.23	1604.82	1616.58	1628.53	1640.67	1653	1665.54	1678.29	1691.25	1704.44	1717.86
	0.0372514	1421.5	1432.59	1443.78	1455.08	1466.48	1478	1489.65	1501.42	1513.34	1525.39	1537.6	1549.97	1562.51	1575.21	1588.1	1601.17	1614.44	1627.91	1641.59	1655.48	1669.6		0.033785	1486.73	1496.79	1506.98	1517.31	1527.79	1538.41	1549.18	1560.1	1571.18	1582.42	1593.84	1605.42	1617.18	1629.13	1641.27	1653.61	1666.14	1678.89	1691.86	1705.04	1718.46
	0.0372864	1422.1	1433.2	1444.39	1455.68	1467.09	1478.61	1490.25	1502.03	1513.94	1526	1538.21	1550.58	1563.11	1575.82	1588.7	1601.78	1615.04	1628.51	1642.19	1656.08	1670.21		0.0338158	1487.33	1497.39	1507.59	1517.92	1528.4	1539.02	1549.78	1560.71	1571.79	1583.03	1594.44	1606.03	1617.79	1629.74	1641.88	1654.21	1666.75	1679.49	1692.46	1705.64	1719.06
	0.0373214	1422.71	1433.81	1445	1456.29	1467.69	1479.21	1490.86	1502.63	1514.55	1526.61	1538.81	1551.18	1563.72	1576.42	1589.31	1602.38	1615.65	1629.11	1642.79	1656.69	1670.81		0.0338466	1487.94	1498	1508.2	1518.53	1529	1539.62	1550.39	1561.31	1572.39	1583.63	1595.05	1606.63	1618.39	1630.34	1642.48	1654.81	1667.35	1680.1	1693.06	1706.25	1719.66
	0.0373564	1423.32	1434.41	1445.6	1456.9	1468.3	1479.82	1491.46	1503.24	1515.15	1527.21	1539.42	1551.79	1564.32	1577.03	1589.91	1602.98	1616.25	1629.72	1643.39	1657.29	1671.41		0.0338774	1488.55	1498.61	1508.8	1519.14	1529.61	1540.23	1551	1561.92	1573	1584.24	1595.65	1607.23	1619	1630.94	1643.08	1655.42	1667.95	1680.7	1693.66	1706.85	1720.26
	0.0373914	1423.93	1435.02	1446.21	1457.5	1468.91	1480.43	1492.07	1503.85	1515.76	1527.82	1540.02	1552.39	1564.92	1577.63	1590.51	1603.59	1616.85	1630.32	1644	1657.89	1672.01		0.0339082	1489.16	1499.22	1509.41	1519.74	1530.22	1540.83	1551.6	1562.52	1573.6	1584.84	1596.26	1607.84	1619.6	1631.55	1643.69	1656.02	1668.56	1681.3	1694.26	1707.45	1720.86
	0.0374264	1424.54	1435.63	1446.82	1458.11	1469.51	1481.03	1492.68	1504.45	1516.36	1528.42	1540.63	1553	1565.53	1578.23	1591.12	1604.19	1617.45	1630.92	1644.6	1658.49	1672.61		0.033939	1489.76	1499.82	1510.02	1520.35	1530.82	1541.44	1552.21	1563.13	1574.21	1585.45	1596.86	1608.44	1620.21	1632.15	1644.29	1656.62	1669.16	1681.9	1694.87	1708.05	1721.47
[truncated: 686 more rows]
[truncated: 19 more columns]

## Sheet: Datasheet 3
Data used in Fig. 4.
Figure 4a
[truncated: 13 more rows]
[truncated: 121 more columns]

## Sheet: Datasheet 4
Data used in Fig. S1.
[truncated: 14 more rows]
[truncated: 121 more columns]

[truncated: 1 more sheets: Datasheet 5]
